# Supplementary material for: Exercise Classification in Resistance Training: A Systematic Review of Technological Approaches
Source: Sports Med. 2025 Jul 31;55(10):2529–65. doi: 10.1007/s40279-025-02281-8 (PMC12513948; doi:10.1007/s40279-025-02281-8)
Supplement: Supplementary file 2 — Supplementary file2 (XLSX 298 KB) [file 40279_2025_2281_MOESM2_ESM.xlsx]

## Sheet: TITLE
				CHARMS & PROBAST
	Exercise Classification in Resistance Training: A Systematic Review of Technological Approaches
	Authors:
	Tayah R. Brennan , Jonathon Weakley, Rich D Johnston, and Mark W. Creaby
	Correspondence:
	Jonathon Weakley
	School of Behavioural and Health Sciences, Australian Catholic University, Brisbane, Australia.
	jonathon.weakley@acu.edu.au
	Information:
	This excel document containts a modified version of the CHARMS and PROBAST tool: Fernandez-Felix MB, López-Alcalde J, Roqué M, Muriel A, Zamora J. CHARMS and PROBAST at your fingertips: a template for data extraction and risk of bias assessment in systematic reviews of predictive models. BMC Medical Research Methodology. 2023: 44. https://doi.org/10.1186/s12874-023-01849-0

## Sheet: SUMMARY
	Summary information:										0	Incomplete
											1	Complete
				Models included for data extraction and RoB assessment:	49
	New model	Reference number	Author	Publication year	Publication identifier (Title/PMID/DOI)	Publication journal	Type of prediction study	Technology	Number of reported exercise prediction models	Extracted model	Identifier	CHARMS	PROBAST
	TRUE	33	O'Reilly et al.	2017	https://doi.org/10.1519/jsc.0000000000001852	Journal of Strength and Conditioning Research	Development and validation	IMU (Accelerometer, Gyroscope, Magnetometer)	11	Random forest	(33) O'Reilly et al., 2017	1	1
	TRUE	37	Oberhofer et al.	2021	https://doi.org/10.3390/sports9090118	Sports	Validation only	Accelerometer	1	No information (Pre-developed app)	(37) Oberhofer et al., 2021	1	1
	TRUE	38	Hussain et al.	2022	https://doi.org/10.3390/s22072489	Sensors	Development and validation	Accelerometer	7	Long short-term memory	(38) Hussain et al., 2022	1	1
	TRUE	34	Coates and Wahlstrom	2023	https://doi.org/10.3390/s23104602	Sensors	Development and validation	IMU (Accelerometer, Gyroscope, Magnetometer)	1	Gradient boosting	(34) Coates and Wahlstrom, 2023	1	1
	TRUE	42	Chun et al.	2023	https://doi.org/10.3390/s23063106	Sensors	Development and validation	EMG	3	Decision tree	(42) Chun et al., 2023	1	1
	TRUE	39	Pernek et al.	2015	http://dx.doi.org/10.1016/j.jbi.2015.09.020	Journal of Biomedical Informatics	Development and validation	Accelerometer	2	Support vector machine	(39) Pernek et al., 2015	1	1
	TRUE	25	Preatoni et al.	2020	https://doi.org/10.3389/fbioe.2020.00664	Frontiers in Bioengineering and Biotechnology	Development and validation	IMU (Accelerometer, Gyroscope)	156	Support vector machine	(25) Preatoni et al., 2020	1	1
	TRUE	20	Koo et al.	2023	https://doi.org/10.3390/s23136223	Sensors	Development and validation	IMU (Accelerometer)	3	Decision tree & Convolutional neural network	(20) Koo et al., 2023	1	1
	TRUE	51	Hwang et al.	2023	https://doi.org/10.3390/s23021003	Sensors	Development and validation	IMU & RGB Video Camera	1	Convolutional neural network	(51) Hwang et al., 2023	1	1
	TRUE	40	Conger et al.	2016	https://doi.org/10.1249/mss.0000000000000949	Medicine & Science in Sports & Exercise	Development and validation	Accelerometer	2	Cosine similarity	(40) Conger et al., 2016	1	1
	TRUE	43	Teng et al.	2021	https://doi.org/10.3390/s21134581	Sensors	Development and validation	Cellular signal receiver	7	Support vector machine	(43) Teng et al., 2021	1	1
	TRUE	31	Wu et al.	2021	https://doi.org/10.3390/app12031422	Applied Sciences	Development and validation	IMU (Accelerometer, Gyroscope, Magnetometer)	1	Long short-term memory	(31) Wu et al., 2021	1	1
	TRUE	53	Yoo et al.	2021	https://doi.org/10.3390/app11062845	Applied Sciences	Development and validation	EMG & RGB-d Video Camera	15	Convolutional neural network	(53) Yoo et al., 2021	1	1
	TRUE	7	Soro et al.	2019	http://dx.doi.org/10.3390/s19030714	Sensors	Development and validation	IMU (Accelerometer, Gyroscope, Magnetometer)	7	Convolutional neural network	(7) Soro et al., 2019	1	1
	TRUE	54	Gou and Wang	2021	https://doi.org/10.1504/IJTM.2021.118317	International Journal of Technology Management	Development and validation	Rotary encoder & Load cell	1	Probabistic neural network	(54) Gou and Wang, 2021	1	1
	TRUE	35	Kwon et al.	2021	https://doi.org/10.3390/s21248337	Sensors	Development and validation	IMU (Accelerometer, Gyroscope, Magnetometer)	3	Recurrent neural network	(35) Kwon et al., 2021	1	1
	TRUE	36	Sun et al.	2023	https://doi.org/10.1109/TCE.2023.3320183	IEEE Transactions on Consumer Electronics	Development and validation	IMU (Accelerometer)	4	Neural network	(36) Sun et al., 2023	1	1
	TRUE	21	Lim et al.	2024	https://doi.org/10.1109/ACCESS.2024.3363437	IEEE Access	Development and validation	IMU (Accelerometer)	1	Dynamic time warping	(21) Lim et al., 2024	1	1
	TRUE	47	Cheng et al.	2023	https://doi.org/10.1109/ACCESS.2023.3247583	IEEE Access	Development and validation	RGB Video Camera	1	Support vector machine	(47) Cheng et al., 2023	1	1
	TRUE	26	Balkhi and Moallem	2022	https://doi.org/10.3390/automation3010007	Automation	Development and validation	IMU (Accelerometer, Gyroscope, Magnetometer)	4	Random forest	(26) Balkhi and Moallem, 2022	1	1
	TRUE	46	Nguyen et al.	2023	https://doi.org/10.1177/15280837231193450	Journal of Industrial Textiles	Development and validation	Stretch sensor	1	Convolutional neural network	(46) Nguyen et al., 2023	1	1
	TRUE	22	Dzaja et al.	2022	https://doi.org/10.1080/00051144.2022.2121247	Automatika	Development and validation	IMU (Accelerometer)	1	Dynamic time warping	(22) Dzaja et al., 2022	1	1
	TRUE	19	Radhakrishna et al.	2021 (Study1_univ)	https://doi.org/10.1016/j.pmcj.2021.101418	Pervasive and Mobile Computing	Development and validation	IMU (Accelerometer, Magnetometer)	6	Random forest	(19) Radhakrishna et al., 2021 (Study1_univ)	1	1
	TRUE	19	Radhakrishna et al.	2021 (Study2_comm)	https://doi.org/10.1016/j.pmcj.2021.101418	Pervasive and Mobile Computing	Development and validation	IMU (Accelerometer, Magnetometer)	1	Random forest	(19) Radhakrishna et al., 2021 (Study2_comm)	1	1
	TRUE	27	Zou et al.	2020	https://doi.org/10.1109/JIOT.2020.2983124	IEEE Internet of Things Journal	Development and validation	IMU (Accelerometer, Gyroscope)	3	Dynamic time warping	(27) Zou et al., 2020	1	1
	TRUE	44	Fu et al.	2020	http://dx.doi.org/10.3390/technologies8040065	Technologies	Development and validation	Smartphone-based active sonar system	30	Siamese Few Shot	(44) Fu et al., 2020	1	1
	TRUE	32	Guo et al.	2020	https://doi.org/10.1016/j.smhl.2020.100114	Smart Health	Development and validation	IMU (Accelerometer, Gyroscope, Magnetometer)	8	Support vector machine	(32) Guo et al., 2020	1	1
	TRUE	52	Hussain et al.	2021	https://doi.org/10.1109/ACCESS.2021.3080237	IEEE Access	Development and validation	Accelerometer, ECG, Respiration rate monitor	14	Long short-term memory	(52) Hussain et al., 2021	1	1
	TRUE	41	Steeves et al.	2019	https://doi.org/10.1123/jmpb.2019-0012	Journal for the Measurement of Physical Behaviour	Validation only	Accelerometer	3	No information (Commercial device)	(41) Steeves et al., 2019	1	1
	TRUE	8	Akpa et al.	2019	https://doi.org/10.1155/2019/9320145	Journal of Sensors	Development and validation	Force-sensitive resistors	2	k-Nearest neighbour	(8) Akpa et al., 2019	1	1
	TRUE	23	Jeong et al.	2019	https://doi.org/10.1109/ACCESS.2019.2959398	IEEE Access	Development and validation	IMU (Accelerometer)	9	Convolutional neural network	(23) Jeong et al., 2019	1	1
	TRUE	50	Qi et al.	2019	https://doi.org/10.1109/jiot.2018.2846359	IEEE Internet of Things Journal	Development and validation	IMU & ECG	1	Combination	(50) Qi et al., 2019	1	1
	TRUE	28	Shen et al.	2018	https://doi.org/10.1109/TMC.2017.2775641	IEEE Transactions on Mobile Computing	Development and validation	IMU (Accelerometer, Gyroscope)	1	Combination	(28) Shen et al., 2018	1	1
	TRUE	49	Ding et al.	2017	http://doi.org/10.1109/TMC.2017.2691705	IEEE Transactions on Mobile Computing	Development and validation	Passive RFID tags	6	Decision tree	(49) Ding et al., 2017	1	1
	TRUE	45	Zhou et al.	2017	http://doi.org/10.1016/j.pmcj.2016.08.015	Pervasive and Mobile Computing	Development and validation	Force-sensitive resistor	2	Adaptive boosing	(45) Zhou et al., 2017	1	1
	TRUE	48	Fu et al.	2020	http://doi.org/10.3390/technologies8010017	Technologies	Development and validation	Capacitive proximity sensors	12	Convolutional neural network	(48) Fu et al., 2020	1	1
	TRUE	30	Crema et al.	2019	https://doi.org/10.1016/j.measurement.2019.07.038	Measurement	Development and validation	IMU (Accelerometer, Gyroscope)	2	Combination	(30) Crema et al., 2019	1	1
	TRUE	9	Burns et al.	2018	https://doi.org/10.1088/1361-6579/aacfd9	Physiological Measurement	Development and validation	IMU (Accelerometer, Gyroscope)	5	Convolutional neural network	(9) Burns et al., 2018	1	1
	TRUE	29	Prabhu et al.	2020	http://doi.org/10.3390/s20174791	Sensors	Development and validation	IMU (Accelerometer, Gyroscope)	25	Convolutional neural network	(29) Prabhu et al., 2020	1	1
	TRUE	24	Ahn et al.	2016	http://doi.org/10.14257/ijmue.2016.11.6.38	International Journal of Multimedia and Ubiquitous Engineering	Development and validation	IMU (Accelerometer, Gyroscope)	6	Multilayer Perceptron	(24) Ahn et al., 2016	1	1
	TRUE	10	Koskimaki and Siirtola	2016 (IMU only)	https://doi.org/10.14201/ADCAIJ2016533142	Advances in Distributed Computing and Artificial Intelligence Journal	Development and validation	IMU (Accelerometer)	20	Unclear	(10) Koskimaki and Siirtola, 2016 (IMU only)	1	1
	TRUE	10	Koskimaki and Siirtola	2016 (EMG only)	https://doi.org/10.14201/ADCAIJ2016533142	Advances in Distributed Computing and Artificial Intelligence Journal	Development and validation	EMG	20	Unclear	(10) Koskimaki and Siirtola, 2016 (EMG only)	1	1
	TRUE	10	Koskimaki and Siirtola	2016 (Combined tech)	https://doi.org/10.14201/ADCAIJ2016533142	Advances in Distributed Computing and Artificial Intelligence Journal	Development and validation	IMU & EMG	20	Unclear	(10) Koskimaki and Siirtola, 2016 (Combined tech)	1	1
	TRUE	58	Radhakrishnan et al.	2024	https://doi.org/10.1108/EC-02-2024-0114	Engineering Computations	Development and validation	IMU & EMG	18	Convolutional neural network	(58) Radhakrishnan et al., 2024	1	1
	TRUE	55	Mekruksavanich and Jitpattanakul	2024 (Combined IMU & EMG)	https://doi.org/10.3390/asi7040059	Applied System Innovation	Development and validation	IMU & EMG	55	Convolutional neural network	(55) Mekruksavanich and Jitpattanakul , 2024 (Combined IMU & EMG)	1	1
	TRUE	55	Mekruksavanich and Jitpattanakul	2024 (IMU only)	https://doi.org/10.3390/asi7040060	Applied System Innovation	Development and validation	IMU (Accelerometer, Gyroscope)	55	Convolutional neural network	(55) Mekruksavanich and Jitpattanakul , 2024 (IMU only)	1	1
	TRUE	55	Mekruksavanich and Jitpattanakul	2024 (EMG only)	https://doi.org/10.3390/asi7040061	Applied System Innovation	Development and validation	EMG	55	Convolutional neural network	(55) Mekruksavanich and Jitpattanakul , 2024 (EMG only)	1	1
	TRUE	57	Hussain et al.	2024	https://doi.org/10.1109/ACCESS.2024.3428309	IEEE Access	Development and validation	Accelerometer	126	Support vector machine	(57) Hussain et al., 2024	1	1
	TRUE	56	Czekaj et al.	2024	https://doi.org/10.3390/s24123891	Sensors	Development and validation	IMU (Accelerometer, Gyroscope, Magnetometer)	1	Combination	(56) Czekaj et al., 2024	1	1

## Sheet: CHARMS
CHARMS checklist
CHARMS checklist. Relevant items to extract from individual studies for purposes of description and assessment of risk of bias and applicability. (Adapted from Moons KG. 2014)
Gen	App	RoB	Domain/ Key items		(33) O'Reilly et al.			(37) Oberhofer et al.	Model 3	Model 4	(38) Hussain et al.			(34) Coates and Wahlstrom			(42) Chun et al.			(39) Pernek et al.			(25) Preatoni et al.			(20) Koo et al.			(51) Hwang et al.			(40) Conger et al.			(43) Teng et al.			(31) Wu et al.			(53) Yoo et al.			(7) Soro et al.			(54) Gou and Wang
0. Study information
X			0.1 Author		O'Reilly, et al.			Oberhofer et al.			Hussain et al.			Coates and Wahlstrom			Chun et al.			Pernek et al.			Preatoni et al.			Koo et al.			Hwang et al.			Conger et al.			Teng et al.			Wu et al.			Yoo et al.			Soro et al.			Gou and Wang
X			0.2 Publication year		2017			2021			2022			2023			2023			2015			2020			2023			2023			2016			2021			2021			2021			2019			2021
X			0.3 Publication identifier (Title/PMID/DOI)		https://doi.org/10.1519/jsc.0000000000001852			https://doi.org/10.3390/sports9090118			https://doi.org/10.3390/s22072489			https://doi.org/10.3390/s23104602			https://doi.org/10.3390/s23063106			http://dx.doi.org/10.1016/j.jbi.2015.09.020			https://doi.org/10.3389/fbioe.2020.00664			https://doi.org/10.3390/s23136223			https://doi.org/10.3390/s23021003			https://doi.org/10.1249/mss.0000000000000949			https://doi.org/10.3390/s21134581			https://doi.org/10.3390/app12031422			https://doi.org/10.3390/app11062845			http://dx.doi.org/10.3390/s19030714			https://doi.org/10.1504/IJTM.2021.118317
X			0.4 Publication journal		Journal of Strength and Conditioning Research			Sports			Sensors			Sensors			Sensors			Journal of Biomedical Informatics			Frontiers in Bioengineering and Biotechnology			Sensors			Sensors			Medicine & Science in Sports & Exercise			Sensors			Applied Sciences			Applied Sciences			Sensors			International Journal of Technology Management
			0.5 Type of prediction study		Development and validation			Validation only			Development and validation			Development and validation			Development and validation			Development and validation			Development and validation			Development and validation			Development and validation			Development and validation			Development and validation			Development and validation			Development and validation			Development and validation			Development and validation
X			0.5 Technology		IMU (Accelerometer, Gyroscope, Magnetometer)			Accelerometer			Accelerometer			IMU (Accelerometer, Gyroscope, Magnetometer)			EMG			Accelerometer			IMU (Accelerometer, Gyroscope)			IMU (Accelerometer)			IMU & RGB Video Camera			Accelerometer			Cellular signal receiver			IMU (Accelerometer, Gyroscope, Magnetometer)			EMG & RGB-d Video Camera			IMU (Accelerometer, Gyroscope, Magnetometer)			Rotary encoder & Load cell
			0.6 Number of reported exercise prediction models		11			1			7			1			3			2			168			3			4			2			7			1			15			7			1
X			0.7 Extracted model		Random forest			No information (Pre-developed app)			Long short-term memory			Gradient boosting			Decision tree			Support vector machine			Support vector machine			Decision tree & Convolutional neural network			Convolutional neural network			Cosine similarity			Support vector machine			Long short-term memory			Convolutional neural network			Convolutional neural network			Probabistic neural network
1. Source of data					1			1			1			1			1			1			1			1			1			1			1			1			1			1			1
	X	X	1.1 Source of data		Cross sectional			Cross sectional			Prospective cohort			Cross sectional			Cross sectional			Cross sectional			Cross sectional			Cross sectional			Cross sectional			Cross sectional			Longitudinal			Cross sectional			Cross sectional			Cross sectional			Unclear
2. Participants					1			1			1			1			1			1			1			1			1			1			1			1			1			1			1
x	X		2.1 Recruitment method		No information			Online advertisement and email			No information			No information			No information			No information			No information			No information			Public advertisements			No information			No information			No information			No information			No information			No information
x	X		2.2 Recruitment dates		No information			No information			No information			No information			No information			No information			No information			No information			No information			No information			No information			No information			No information			No information			No information
x	X		2.3 Study setting		No information			Three different gym facilities			No information			No information			No information			No information			No information			No information			No information			Controlled laboratory setting			University campus (corridor, public room & observation deck)			No information			No information			No information			No information
x	X		2.4 Study cites (Regions)		No information			No information			No information			No information			No information			No information			No information			No information			No information			No information			No information			No information			No information			No information			No information
x	X		2.5 Study cites (Number of centres)		No information			3			No information			No information			No information			No information			No information			No information			No information			No information			No information			No information			1			No information			No information
X	X		2.6 Eligibility criteria		No current or recent musculoskeletal injury that would impair performance. Had been completing each of the 5 exercises as part of their training for at least 1 year.			Participants were excluded if they were experiencing acute or chronic musculoskeletal pain, had a musculoskeletal surgery within the last 12 months, or ongoing rehabilitation or treatment of musculoskeletal complaints, injury or disease			No information			No information			No information			Healthy individuals			All participants were physically active, free from any neurological disease and musculoskeletal condition at the time of testing, and familiar with the movement tasks to be performed.			No information			The inclusion criterion was to have less than three months of exercise experience. The exclusion criterion was muscle strength (1−RM) exceeding the maximum weight of the dumbbell (24 kg).			Participants were excluded if they had any physical disability that would limit their ability to complete upper- or lower-body RT exercises, a known history of chronic disease, or a recent musculoskeletal injury.			No information			No information			No information			No information			No information
X	X		2.7 Participant description		Values		Measures	Values		Measures	Values		Measures	Values		Measures	Values		Measures	Values		Measures	Values		Measures	Values		Measures	Values		Measures	Values		Measures	Values		Measures	Values		Measures	Values		Measures	Values		Measures	Values		Measures
X	X		2.7.1 Number of participants		82		n	30		n	4		n	1		n	4		n	11		n	14		n	5		n	30		n	60		n	10		n	12		n	1		n	50		n	15		n
X	X		2.7.2 Age		24.68 (4.91)		Mean (sd)	28.4 ± 6.0		Mean (sd)	18-25		Range	No information		No information	28.25 ± 0.5*		Mean (sd)	27 ± 4.5		Mean (sd)	18-50		Range	No information		No information	19-29		Range	26.1 ± 6.8		Mean (sd)	23.6 ± 1.26*		Mean (sd)	No information		No information	No information		No information	~20-40		Range	24.6		Mean
X	X		2.7.3 Gender		59 Male, 23 Female		n	14 Men, 16 Women		n	4 Men		n	No information		No information	4 Men		n	8 Men, 3 Women		n	11 Men, 3 Women		n	No information		No information	13 Men, 17 Women		n	41 Men, 19 Women		n	9 Men, 2 Women		n	No information		No information	No information		No information	Unclear		Unclear	8 Men, 7 Women		n
X	X		2.7.4 Exercise experience		At least 1 year		Other	4.8 ± 3.9 years		Mean (sd)	No information		No information	No information		No information	No information		No information	No information		No information	At least 6 months		Other	No information		No information	< 3 months		Other	6.9 ± 5.9 years		Mean (sd)	No information		No information	No information		No information	Professional trainer		No information	16 Beginners (< 6 months), 22 Intermediate (6-24 months), 12 Advanced (at least 2 years) in CrossFit		n	8 Untrained, 7 Trained		n
X	X		2.7.5 Height, Weight		1.75 (0.09)m, 76.01 (13.29)kg		Mean (sd)	172 ± 9cm, 72.3 ± 15.7kg		Mean (sd)	No information		No information	No information		No information	178 ± 5cm*, No information		Mean (sd)	No information		No information	No information		No information	No information		No information	No information		No information	174 ± 10cm, 78.7 ± 16.9kg		Mean (sd)	174.4 ± 6.02cm, 68.7 ± 10.33kg*		Mean (sd)	No information		No information	No information		No information	No information		No information	173cm, 63.8kg		Mean
3. Outcome to be predicted					1			1			1			1			1			1			1			1			1			1			1			1			1			1			1
	X	X	3.1 Outcome (i.e., predicted exercises)		Body weight squats, barbell deadlifts, body weight lunges, body weight single-leg squats, body weight tuck jump			Barbell deadlift, barbell bench press, barbell back squat			Butterfly, cable crossover, chest press, decline press, dumbbell fly, incline press, push-ups, barbell bicep curl, tricep dips, dumbbell bicep curl, dumbbell extension, preacher curl, cable extension, high pulley curl, 4x4 dumbbell, front raise, back shoulder press, upright row, front shoulder press, lateral raise, shrugs, pull-ups, front pull down, lower pulley, vertical traction, back pulldown,…			Bicep curl, lateral raise, shoulder press			Wrist curl, bicep curl, dumbbell kickback			Bicep curl, triceps extension, front raise, lateral raise, dumbell row, shoulder press			Clean and jerk, box jump, kettlebell swing, burpee			Bench press, incline bench press, shoulder press, overhead triceps extension, dumbbell kickback, front raise, lat pulldown, straight arm pulldown, deadlift, dumbbell row, one-arm dumbbell row, EZ-bar curls, machine preacher curl, lateral raise			Chest press, shoulder press, seated row, biceps curl, overhead triceps extension			Bench press, shoulder press, bicep curls, upright rows, lateral raises, overhead triceps extensions, kneeling triceps kickbacks, standing bent-over rows, kneeling bent-over rows, squats, forward walking lunges, calf raises			Squats, lunges, sit-ups, deadlifts, crunches, push-ups			Bicep curl, lateral raise, shoulder press			Bicep curl, dumbbell kickback			Push-up, pull-up, burpee, kettlebell deadlift, box jump, air squat, sit-up, wall ball, kettlebell press, kettlebell thruster			Unclear
	X	X	3.2 Outcome definition		Squats, DL, and lunge completed in accordance with the guidelines described by the NSCA. Single-leg squat performed according to scoring criteria by Whatman et al. Tuck jump must maintain good form throughout.			References published guidelines: Walker, O. Velocity Based Training, Science for Sport, 5 August 2017. Available online: https://www.scienceforsport.com/ velocity-based-training (accessed on 27 August 2021).			References published descriptions of exercises: Johnson-Cane, D.; Glickman, J.; Cane, J. The Complete Idiot’s Guide to Weight Training; Penguin: London, UK, 2002. How to Build Muscle for Beginners and Advanced. Available online: http://www.bodybilding.com (accessed on 22 August 2021).			Performed exercises with good form, bad form and too fast			During the Wrist Curl workout, the participants fixed their forearms, then raised and lowered their right wrist within the range of −45 to +45 degrees based on the wrist orientation. During Biceps Curl and Dumbbell Kickback, the participants fixed their upper arms and raised and lowered their forearms within the range of 0 to 45 degrees based on their wrist orientation.			Instructional video shown to participants			“Clean and Jerk” (C&J). A weighted barbell is lifted from the ground to over the head in two subsequent movements: the “clean,” where the barbell is pulled from the floor to a racked position across the shoulders, and “jerk,” where the barbell is raised above the head, and a stable position is achieved by keeping straight legs and arms, and feet, torso and barbell lie in the same plane. “American…			No information			No information			Participants were instructed on the proper form and range of motion to be completed during the exerises by a trained study investigator			No information			No information			No information			The exercises were chosen to have a large variety in execution time and body part engagement between different exercises. Additionally, some exercises with similar movements were included, to investigate how well they could be distinguished by the models. For example, in both the kettlebell thruster and wall ball, one first lowers into a squat and then straightens the arms when standing back up. …			No information
		X	3.3 Same outcome definition for all participants		Yes			Yes			Yes			Yes			Yes			Yes			Yes			Unclear			Unclear			Yes			No			Yes			Yes			Yes			Unclear
		X	3.4 Was the outcome assessed without knowledge of the predictors?		Yes			Yes			Yes			Yes			Yes			Yes			Yes			Yes			Yes			Yes			Yes			Yes			Yes			Yes			Yes
		X	3.5 Were candidate predictors part of outcome?		No			No			No			No			No			No			No			No			No			No			No			No			No			No			No information
	X		3.6 Time of outcome ocurrence		Concurrent with measurement of candidate predictors			Concurrent with measurement of candidate predictors			Concurrent with measurement of candidate predictors			Concurrent with measurement of candidate predictors			Concurrent with measurement of candidate predictors			Concurrent with measurement of candidate predictors			Concurrent with measurement of candidate predictors			Concurrent with measurement of candidate predictors			Concurrent with measurement of candidate predictors			Concurrent with measurement of candidate predictors			Concurrent with measurement of candidate predictors			Concurrent with measurement of candidate predictors			Concurrent with measurement of candidate predictors			Concurrent with measurement of candidate predictors			Concurrent with measurement of candidate predictors
4. Candidate predictors					1			1			1			1			1			1			1			1			1			1			1			1			1			1			1
X			4.1 Number of candidate predictors (or parameters) assessed		1026			No information			Time-series data			20			No information			153			540			Time-series data			Time-series data			Unclear			Time-series data			Time-series data			Time-series data			Time-series data			13
			4.2a Type of predictors		Continuous biomechanical variables derived from a tri-axial IMU			No information			Continuous biomechanical variables derived from tri-axial accelerometer			Continuous biomechanical variables derived from tri-axial IMU			Continuous electromyography variables derived from dry textile-based EMG system			Continuous kinematic variables derived from accelerometers			Continuous kinematic variables derived from IMUs			Continuous kinematic variables derived from IMUs			Continuous kinematic variables derived from an IMU and 2D video camera			Continuous kinematic variables derived from IMUs			Global System for Mobile communications (GSM) signal			Continuous kinematic variables derived from IMUs			Continuous kinematic variable derived from RGB-d camera, and continuous muscle activiation data derived from sEMG			Continuous kinematic variables derived from IMUs			Continuous kinematic variables derived from rotary encoder and load cell
X			4.2b List of predictors		Mean, RMS, SD, Kurtosis, Median, Skewness, Range, Variance, Max, Index of Max, Min, Index of Min, Energy, 25th Percentile, 75th Percentile, Level Crossing Rate, Fractal Dimension, Variance of approximate and detailed wavelet coefficients using the Daubechies 4 mother wavelet to level 7			No information			Tri-axial accelerometer time-series data			Maximum, Minimum, Gravity height, Rotation symmetry, Roll height, Gravity/roll turning points, Mean, Standard deviation, Average absolute difference, Minimum-maximum difference, Median, Median absolute deviation, Interquartile range, Number of values above the mean, Number of local maxima, Skewness, Kurtosis, Energy, Average resultant acceleration, Signal magnitude area			Normalised EMG data			Minimum, Maximum, Range, Arithmetic mean, Standard deviation, Root mean square, Correlation			Mean value, Standard deviation, Root mean square, Mean absolute deviation, Max value, Min value, Kurtosis, Skewness, Quartile (25th, 50th, 75th), Power, Higher frequency, Lower frequency, Median frequency, Mean frequency, Spectral entropy			Time-series z-axis acceleration data			Quaternion (xq, yq, zq, wq), gyroscope (xg, yg, zg), and acceleration (xa, ya, za) data of the IMU sensor and estimated joint positions (x and y coordinates) of 25 major joints			No information			Low-frequency features from FFT and DWT			3-axis accelerations and angular velocities			Image contained features that were fair to be recognised by human eyes produced by manipulatios of mth channel sEMG data and joint angle data			Raw readings from accelerometer, gyroscope and orientation data			Acceleration, velocity, cable force, displacement, power, weight lifting duration, maximum time, minimum time, ranges, fluctuations, amplitudes, inclines, relations, and declines features
	X		4.3 Timing of predictors measurement		Concurrent with measurement of outcome			No information			Concurrent with measurement of outcome			Concurrent with measurement of outcome			Concurrent with measurement of outcome			Concurrent with measurement of outcome			Concurrent with measurement of outcome			Concurrent with measurement of outcome			Concurrent with measurement of outcome			Concurrent with measurement of outcome			Concurrent with measurement of outcome			Concurrent with measurement of outcome			Concurrent with measurement of outcome			Concurrent with measurement of outcome			Concurrent with measurement of outcome
		X	4.4a Predictors definition and measurement similar for all participants?		Yes			No information			Yes			Yes			Unclear			Yes			Yes			Yes			Yes			Yes			Yes			Yes			Not applicable			Yes			No information
		X	4.4b Predictors definition and measurement similar for all exercises?		Yes			No information			Yes			No			Unclear			Yes			Yes			Yes			Yes			Yes			Yes			Yes			Yes			Yes			No information
		X	4.5 Were predictors assessed blinded for outcome?		Yes			No information			Yes			Unclear			Unclear			Yes			Yes			Yes			Yes			Yes			Yes			Yes			Yes			Yes			Unclear
		X	4.6 Handling of continuous predictors		None			No information			None			None			Continuous data scaled to between 0 and 1			No information			No information			No information			No information			No information			No information			No information			No information			No information			No information
5. Sample size					1			1			1			1			1			1			1			1			1			1			1			1			1			1			1
X			5.1a Total number of participants		82			30			4			1			4			11			14			5			30			60			10			12			1			50			15
X			5.1b Number of participants in the exercise with smallest number of participants		No information			No information			No information			1			No information			No information			No information			No information			No information			No information			No information			No information			1			39			No information
X			5.2a Total number of trials/repetitions		4100			363			3024			No information			1419			2640			896			700			37148			7200			22960			3359			120			5461			No information
X			5.2b Number of trials/repetitions for the exercises with the smallest number of trials/repetitions		820			119			441			No information			472			44			224			No information			4058			55			1971			778			60			300			No information
X			5.3 Number of outcomes/events		5			3			42			3			3			6			4			14			5			12			6			4			2			10			Unclear
		X	5.4a Total number of participants per variable		0.079922			Not calculatable			Not calculatable			0.05			Not calculatable			0.0718954			0.0259259			Not calculatable			Not calculatable			Not calculatable			Not calculatable			Not calculatable			Not calculatable			Not calculatable			1.15385
		X	5.4b Smallest number of participants (per outcome) per variable		Not calculatable		Only total reported	Not calculatable		No predictors and only total reported	Not calculatable		No predictors and only total reported	0.05			Not calculatable		Number of predictors not reported.	Not calculatable		Only total participants reported	Not calculatable		Only total participants reported	Not calculatable		Number of predictors not reported. Only total participants reported	Not calculatable		Number of predictors not reported. Only total participants reported	Not calculatable		Number of predictors not reported.	Not calculatable		Number of predictors not reported.	Not calculatable		Number of predictors not reported.	Not calculatable		Number of predictors not reported.	Not calculatable		Number of predictors not reported.	Not calculatable		Only total reported.
		X	5.5a Total number of trials/repetitions per variable		3.9961			Not calculatable			Not calculatable			Not calculatable			Not calculatable			17.2549			1.65926			Not calculatable			Not calculatable			Not calculatable			Not calculatable			Not calculatable			Not calculatable			Not calculatable			Not calculatable
		X	5.5b Smallest number of trials/repetitions (per outcome) per variable		0.79922			Not calculatable		No predictors reported	Not calculatable		No predictors reported	Not calculatable		No trials reported	Not calculatable		Number of predictors not reported.	0.287582			0.414815			Not calculatable		Number of predictors not reported. Only total trials reported	Not calculatable		Number of predictors not reported	Not calculatable		Number of predictors not reported.	Not calculatable		Number of predictors not reported.	Not calculatable		Number of predictors not reported.	Not calculatable		Number of predictors not reported.	Not calculatable		Number of predictors not reported.	Not calculatable		Number of trials not reported.
6. Missing data					1			1			1			1			1			1			1			1			1			1			1			1			1			1			1
X		X	6.1 Number of participants with any missing value		No information			No information			17			0			No information			No information			No information			No information			No information			3			Unclear			No information			0			Unclear			No information
		X	6.2 Handling of missing data		No information			No information			Complete-case analysis			Complete-case analysis			No information			No information			No information			No information			No information			Complete-case analysis			No information			No information			Complete-case analysis			Complete-case analysis			No information
7. Model development					1			1			1			1			1			1			1			1			1			1			1			1			1			1			1
X			7.1 Modelling method		Random Forest (RF)			No information			Long short-term memory (LSTM)			Gradient boosting			Decision Tree (DT)			Support vector machine (SVM)			Support vector machine (SVM)			Combined methods			Convolutional neural network (CNN)			Cosine similarity			Support vector machine (SVM)			Long short-term memory (LSTM)			Convolutional neural network (CNN)			Convolutional neural network (CNN)			Probalistic neural network (PNN)
		X	7.2 Method for selection of candidate predictors		All available predictors			No information			All available predictors			All available predictors			Unclear			All available predictors			Other			Based on prior knowledge			Unclear			Other			All available predictors			Unclear			Unclear			Unclear			Unclear
		X	7.3 Method for selection of predictors during multivariable modelling		Pre-specified model (not selection)			No information			No information			Unclear			Unclear			Other			Unclear			Unclear			Unclear			Unclear			Unclear			Unclear			Unclear			Unclear			Unclear
	X	X	7.4 Shrinkage of predictor weights or regression coefficients		No information			No information			No information			Unclear			No information			Unclear			Unclear			Unclear			Unclear			Unclear			Unclear			Unclear			Unclear			Unclear			No information
8. Model performance					1			1			1			1			1			1			1			1			1			1			1			1			1			1			1
	X		8.1 Calibration measures		Not evaluated			Not evaluated			Not evaluated			Not evaluated			Not evaluated			Not evaluated			Not evaluated			Not evaluated			Not evaluated			Not evaluated			Not evaluated			Not evaluated			Not evaluated			Not evaluated			Not evaluated
	X		8.1.1 Calibration plot		No			No			No			No			No			No			No			No			No			No			No			No			No			No			No
	X		8.1.2 Calibration slope		No	value (95% CI):		No	value (95% CI):		No	value (95% CI):		No	value (95% CI):		No	value (95% CI):		No	value (95% CI):		No	value (95% CI):		No	value (95% CI):		No	value (95% CI):		No	value (95% CI):		No	value (95% CI):		No	value (95% CI):		No	value (95% CI):		No	value (95% CI):		No	value (95% CI):
	X		8.1.3 Calibration-in-the-large (CITL)		No	value (95% CI):		No	value (95% CI):		No	value (95% CI):		No	value (95% CI):		No	value (95% CI):		No	value (95% CI):		No	value (95% CI):		No	value (95% CI):		No	value (95% CI):		No	value (95% CI):		No	value (95% CI):		No	value (95% CI):		No	value (95% CI):		No	value (95% CI):		No	value (95% CI):
	X		8.1.4 Hosmer-Lemeshow test		No			No			No			No			No			No			No			No			No			No			No			No			No			No			No
	X		8.1.5 Other		No	Specify:		No	Specify:		No	Specify:		No	Specify:		No	Specify:		No	Specify:		No	Specify:		No	Specify:		No	Specify:		No	Specify:		No	Specify:		No	Specify:		No	Specify:		No	Specify:		No	Specify:
	X		8.2 Discrimination measures		Not evaluated			Not evaluated			Not evaluated			Not evaluated			Not evaluated			Not evaluated			Not evaluated			Not evaluated			Not evaluated			Not evaluated			Not evaluated			Not evaluated			Not evaluated			Not evaluated			Not evaluated
	X		8.2.1 C-Statistic		No	value (95% CI):		No	value (95% CI):		No	value (95% CI):		No	value (95% CI):		No	value (95% CI):		No	value (95% CI):		No	value (95% CI):		No	value (95% CI):		No	value (95% CI):		No	value (95% CI):		No	value (95% CI):		No	value (95% CI):		No	value (95% CI):		No	value (95% CI):		No	value (95% CI):
	X		8.2.2 D-Statistic		No	value (95% CI):		No	value (95% CI):		No	value (95% CI):		No	value (95% CI):		No	value (95% CI):		No	value (95% CI):		No	value (95% CI):		No	value (95% CI):		No	value (95% CI):		No	value (95% CI):		No	value (95% CI):		No	value (95% CI):		No	value (95% CI):		No	value (95% CI):		No	value (95% CI):
	X		8.2.3 AUC graph		No			No			No			No			No			No			No			No			No			No			No			No			No			No			No
	X		8.2.4 Log-rank test (if survival analysis)		Not applicable			Not applicable			Not applicable			Not applicable			Not applicable			Not applicable			Not applicable			Not applicable			Not applicable			Not applicable			Not applicable			Not applicable			Not applicable			Not applicable			Not applicable
	X		8.2.5 Risk group curves (if survival analysis)		Not applicable			Not applicable			Not applicable			Not applicable			Not applicable			Not applicable			Not applicable			Not applicable			Not applicable			Not applicable			Not applicable			Not applicable			Not applicable			Not applicable			Not applicable
	X		8.2.6 Other		No	Specify:		No	Specify:		No	Specify:		No	Specify:		No	Specify:		No	Specify:		No	Specify:		No	Specify:		No	Specify:		No	Specify:		No	Specify:		No	Specify:		No	Specify:		No	Specify:		No	Specify:
	X		8.3 Overall measures		Sensitivity / Specificity / Accuracy			Accuracy			Sensitivity / Accuracy / F1 score / Precision / Loss: 0.61			Sensitivity			Sensitivity / Accuracy / False negative rate: 8.77			Accuracy			Accuracy			Accuracy			Accuracy			Accuracy / Consistency (Cohen's kappa): 0.833			Accuracy / Classification permanence			Accuracy			Accuracy / Loss			Accuracy			Sensitivity / Accuracy / F1 score / Precision
	X		8.3.1 R-squared (e.g. Cox-Snell R2, Nagelkerke's R2,..)		No	value (95% CI):		No	value (95% CI):		No	value (95% CI):		No	value (95% CI):		No	value (95% CI):		No	value (95% CI):		No	value (95% CI):		No	value (95% CI):		No	value (95% CI):		No	value (95% CI):		No	value (95% CI):		No	value (95% CI):		No	value (95% CI):		No	value (95% CI):		No	value (95% CI):
	X		8.3.2 Brier score		No	value (95% CI):		No	value (95% CI):		No	value (95% CI):		No	value (95% CI):		No	value (95% CI):		No	value (95% CI):		No	value (95% CI):		No	value (95% CI):		No	value (95% CI):		No	value (95% CI):		No	value (95% CI):		No	value (95% CI):		No	value (95% CI):		No	value (95% CI):		No	value (95% CI):
	X		8.3.3 Sensitivity/Recall		Yes	value (95% CI):	98.66 ± 1.09	No	value (95% CI):		Yes	value (95% CI):	81.3	Yes	value (95% CI):	100	Yes	value (95% CI):	91.23	No	value (95% CI):		No	value (95% CI):		No	value (95% CI):		No	value (95% CI):		No	value (95% CI):		No	value (95% CI):		No	value (95% CI):		No	value (95% CI):		No	value (95% CI):		Yes	value (95% CI):	98.54
	X		8.3.4 Specificity		Yes	value (95% CI):	99.67 ± 0.38	No	value (95% CI):		No	value (95% CI):		No	value (95% CI):		No	value (95% CI):		No	value (95% CI):		No	value (95% CI):		No	value (95% CI):		No	value (95% CI):		No	value (95% CI):		No	value (95% CI):		No	value (95% CI):		No	value (95% CI):		No	value (95% CI):		No	value (95% CI):
	X		8.3.5 Accuracy		Yes	value (95% CI):	98.7	Yes	value (95% CI):	88.4	Yes	value (95% CI):	82	No	value (95% CI):		Yes	value (95% CI):	91.6 (train), 90.7 (test)	Yes	value (95% CI):	86.1	Yes	value (95% CI):	97.8	Yes	value (95% CI):	92.49	Yes	value (95% CI):	98.83	Yes	value (95% CI):	84.7	Yes	value (95% CI):	94.1	Yes	value (95% CI):	98.96	Yes	value (95% CI):	99.7	Yes	value (95% CI):	99.96	Yes	value (95% CI):	98.4
	X		8.3.7 F1 score		No	value (95% CI):		No	value (95% CI):		Yes	value (95% CI):	81.3	No	value (95% CI):		No	value (95% CI):		No	value (95% CI):		No	value (95% CI):		No	value (95% CI):		No	value (95% CI):		No	value (95% CI):		No	value (95% CI):		No	value (95% CI):		No	value (95% CI):		No	value (95% CI):		Yes	value (95% CI):	98.24
	X		8.3.8 Precision		No	value (95% CI):		No	value (95% CI):		Yes	value (95% CI):	81.9	No	value (95% CI):		No	value (95% CI):		No	value (95% CI):		No	value (95% CI):		No	value (95% CI):		No	value (95% CI):		No	value (95% CI):		No	value (95% CI):		No	value (95% CI):		No	value (95% CI):		No	value (95% CI):		Yes	value (95% CI):	99.42
	X		8.3.9 Other		No	Specify:		No	Specify:		Yes	Specify:	Loss: 0.61	No	Specify:		Yes	Specify:	False negative rate: 8.77	No	Specify:		No	Specify:		No	Specify:		No	Specify:		Yes	Specify:	Consistency (Cohen's kappa): 0.833	Yes	Specify:	Classification permanence	No	Specify:		Yes	Specify:	Loss	No	Specify:		No	Specify:
	X		8.4 Clinical utility		Not evaluated			Not evaluated			Not evaluated			Not evaluated			Not evaluated			Not evaluated			Not evaluated			Not evaluated			Not evaluated			Not evaluated			Not evaluated			Not evaluated			Not evaluated
	X		8.4.1 Decision Curve Analysis (DCA)		No			No			No			No			No			No			No			No			No			No			No			No			No			No			No
	X		8.4.2 Other		No	Specify:		No	Specify:		No	Specify:		No	Specify:		No	Specify:		No	Specify:		No	Specify:		No	Specify:		No	Specify:		No	Specify:		No	Specify:		No	Specify:		No	Specify:		No	Specify:		No	Specify:
9. Model evaluation					1			1			1			1			1			1			1			1			1			1			1			1			1			1			1
		X	9.1 Method used for testing model performance
		X	9.1.1 Internal validation		Leave-one-out Cross Validation			None			Train and test only			Train and test only			Train and test with validation split			Leave-one-out Cross Validation			Combination			Train and test only			Train and test only			Train and test only			k-fold Cross-validation			Train and test only			k-fold Cross-validation			k-fold Cross-validation			Train and test with validation split
		X	9.1.2 External validation		None			Completely independent			None			None			None			None			None			None			None			None			None			None			None			Temporal			Unclear
	X	X	9.2 In case of poor validation, whether model was adjusted or updated		None			None			None			None			None			None			None			None			None			None			None			None			None			None			None
10. Results					1			1			1			1			1			1			1			1			1			1			1			1			1			1			1
X			10.1 Number of predictors (or parameters) included in final model		1026			No information			No information			No information			No information			No information			540			No information			No information			No information			No information			No information			No information			No information			No information
x	X		10.2 Final model included predictor weights or regression coefficients		None			No information			No information			No information			No information			No information			No information			No information			No information			No information			No information			No information			No information			No information			No information
X	X		10.3 Final model included intercept (or baseline survival)		No			No information			No information			No information			No information			No information			No information			No information			No information			No information			No information			No information			No information			No information			No information
X	x		10.4 Alternative presentation of the final prediction models		Confusion matrix			Other			Confusion matrix			Confusion matrix			Confusion matrix			Confusion matrix			None			Confusion matrix			Confusion matrix			Confusion matrix			Confusion matrix			Confusion matrix			None			Confusion matrix			None
11. Technology					1			1			1			1			1			1			1			1			1			1			1			1			1			1			1
X			11.1 Technology		IMU (Accelerometer, Gyroscope, Magnetometer)			Accelerometer			Accelerometer			IMU (Accelerometer, Gyroscope, Magnetometer)			EMG			Accelerometer			IMU (Accelerometer, Gyroscope)			IMU (Accelerometer)			IMU & RGB Camera			Accelerometer			Cellular signal receiver			IMU (Accelerometer, Gyroscope, Magnetometer)			EMG & RGB-d Camera			IMU (Accelerometer, Gyroscope, Magnetometer)			Rotary encoder & Load cell
x			11.2 Manufacturer, Model, version		Shimmer, Shimmer3 IMU			Apple, Apple Watch Sport, 1st Gen			Zephyr, BioHarness, 3.0			Apple, Apple Watch			MyoWare, Muscle Sensor			Shimmer Research, NI, NI			Delsys, Trigno Avanti Sensor			EBMotion, E2BOX, V5.2			EBMotion, E2BOX, V5; Logitec, STREAMCAM			ActiGraph, GT3X+			USRP-1 and RFX900 sub-board			Adafruit, BNO055 Absolute Orientation Sensor			Thalmic Labs, Myo Armband; Microsoft, Kinect, v2			Huawei, Smartwatch 2			No information
x	X		11.3 Capture frequency, Sample ranges		51.2 samples/sec, ±16g accelerometer, ±500 deg/s gyroscope, ±1Ga magnetometer			No information			100 Hz			40 Hz			Unclear			30 Hz			148.15 Hz			Unclear			IMU 30Hz; Camera 30Hz and 1080p			80 Hz (±6g)			100 Hz (downsampled)			100 Hz			50 Hz			~100 Hz			100 Hz
X	X		11.4 Number of devices		3			1			1			1			1 device, incorporating 3 electroctrodes			5			5			1			1IMU; 1 2D Camera			1			1			2			1 of each			2			1 of each
X	x		11.5 Placement of device(s)		Spinous processs of L5, both shanks 2cm above lateral malleolus			L. Wrist			Chest mounted (approx. at pectoral muslce)			L. Wrist			Righ arm, Electrodes positioned on brachioradialis, biceps brachii, and triceps brachii			Chest, Left wrist, Right wrist, Left upper arm, Right upper arm			Left ankle, left thigh, left upper arm, left wrist, trunk (L5-S1 level)			R. Wrist			L. Wrist & 1.5m in front of participant			Nondominant wrist			On the ground at a distance of 60cm from the participant			Left wrist, Left upper arm			Right upper arm & In front of participant			Right wrist, Right ankle			Mounted to gym exercise machine
12. Interpretation					1			1			1			1			1			1			1			1			1			1			1			1			1			1			1
X	X		12.1 Interpretation of presented model		Limited to five exercises. Good predictive ability but multiple sensors has less practical applications than single sensor.			No information on predictors so sample size could not be assessed. Limited to three exercises. Single accelerometer potentially less accurate compared to other approaches.			No information on predictors so sample size could not be assessed. Single accelerometer potentially less accurate compared to other approaches.			Inadequate reporting of sample characteristics. Only 1 participant included in study, which is likely to introduce bias. Limited to three exercises.			No information on the number of predictors so sample size could not be assessed. Limited to three exercises.			Small sample size (EPV <10). Limited to six exercises.			Exploratory study, with a small homogenous sample (EPV <10). Limited to four exercises. Good predictive ability but multiple sensors has less practical applications than single sensor.			Only using z acceleration could be limitation, better prediction could be had with including more predictors. No information on number of predictors, so sample size could not be assessed.			Limited to only 5 exercises. No information on number of predictors, so sample size could not be assessed.			Limited to 12 exercises. No information on predictors, so sample size could not be assessed. Participants with missing data were excluded from the analysis.			Limited to six exercises. No information on number of predictors, so sample size could not be assessed. Body weight exercise modalities.			Inadequate reporting of sample characteristics. No information on number of predictors, so sample size could not be assessed. Limited to three, upper body only exercises.			Inadequate reporting of sample characteristics. Only 1 participant included in study, which is likely to introduce bias. Limited to two, upper body only exercises.			No information on number of predictors, so sample size could not be assessed. Participants with missing data excluded from the analysis.			This paper is quite ambiguous in a few key areas. Small sample size (EPV <10).
13. Observations					1			1			1			1			1			1			1			1			1			1			1			1			1			1			1
			13.1 Data extraction process		All information has been successfully registered			All information has been successfully registered			All information has been successfully registered			All information has been successfully registered			All information has been successfully registered			All information has been successfully registered			All information has been successfully registered			All information has been successfully registered			All information has been successfully registered			All information has been successfully registered			All information has been successfully registered			All information has been successfully registered			All information has been successfully registered			All information has been successfully registered			All information has been successfully registered
			13.2 Additional information		Assessed performance for different combinations of IMU placements. Best model was for lumbar and shanks. Body weight and free-weight exercise modalities.			Validated pre-developed smartphone/smartwatch app. Free-weight exercise modality. Validated a model for 1RM prediction. Validated a model for repetition counting with a mean counting error between 0.017 and 0.12 per rep. Root mean square error for rep count reported for each exercise ranging from 1.36 to 2.57.			Extracted model with greatest number of exercises in classification problem. Study also assessed performances for muscle group-dependent models.			Different predictors (features) were extracted for the shoulder press exercise. All available predictors was for shoulder press only. For bicep curl and lateral raise they chose features by visually inspecting motion data. Free-weight exercise modalities. Also developed and assessed form analysis model, repetition counting model, average rep time prediction, and range of motion model. Repetition …			Data sampling methods are unclear. Free-weight exercise modalities.			Assesed performance for different sliding window configurations. Free-weight exercise modalities.			Assessed performance for different algorithms (SVM, k-NN), kernal functions, and sliding window configurations. SVM performed the best. Overall model performance was only assessed with accuracy, other measures were reported for individual exercises. Free-weight and body weight exercise modalities.			Data sampling methods are unclear. Free-weight and machine-resisted exercise modalities.			Assessed performance for different sensor placements. IMU and joint position performed the best. Overall model performance was only assessed with accuracy, other measures were reported for individual exercises. Free-weight and machine-resisted exercise modalities. Also developed and assessed repetition counting algorithm and 1RM prediction. Repetition counting was assessed with mean abosolute err…			Assessed performance for different algorithms (SVM, Cosine similarity). Cosine similarity performed the best. Mostly upper body exercises. Free-weight exercise modalities. Also developed and assessed repetition counting model. Repetition counting assessed by comparing predicted value and ground truth value with repeated measures ANOVA.			Male and female push-ups different. Also developed and assessed repetition counting and repetition duration models. Repetition counting assessed with measure of counting error ratio.			Overall model performance was only assessed with accuracy, other measures were reported for individual exercises. Free-weight exercise modalities. Also developed and assessed model for exercise precription variables including repetition counting and exercise mode detection. No performance measures reported for repetition counting.			Assessed performance for different levels of data augmentation and level of manipulation for recognisability of input image features. Free-weight exrercise modalities.			Assessed performance for difference workout conditions (constrained vs unconstrained). Only extracted model for constrained workout condition. Free-weight and body weight exercise modalities. Also developed and assessed repetition counting model with a mean counting error between 0.002 and 0.14 per rep. Repetition counting assessed with mean absolute error and mean relative error.			Only used technology for one exercise (leg press). Mentions data from existing data base but unclear how this data has been used.
			13.3 System availability		No			No longer available, commercial.			No			Yes, commercial. https://apps.apple.com/au/app/id1435069659			No			No			No			No			No			No			Yes, opensource. https://github.com/TGL-Silver/MobiFit			No			No			Yes, opensource. https://goo.gl/28w4FF			No
Abbreviation: Gen: General description; App: Applicability; RoB: Risk of Bias
					1			1			1			1			1			1			1			1			1			1			1			1			1			1			1
[truncated: 96 more columns]

## Sheet: PROBAST
PROBAST checklist
PROBAST. Prediction model study Risk Of Bias Assessment Tool
Domain/ Key questions	(33) O'Reilly et al.	(37) Oberhofer et al.	(38) Hussain et al.	(34) Coates and Wahlstrom	(42) Chun et al.	(39) Pernek et al.	(25) Preatoni et al.	(20) Koo et al.	(51) Hwang et al.	(40) Conger et al.	(43) Teng et al.	(31) Wu et al.	(53) Yoo et al.	(7) Soro et al.	(54) Gou and Wang	(35) Kwon et al.	(36) Sun et al.	(21) Lim et al.	(47) Cheng et al.	(26) Balkhi and Moallem	(46) Nguyen et al.	(22) Dzaja et al.	(19) Radhakrishna et al. (Study1_univ)	(19) Radhakrishna et al. (Study2_comm)	(27) Zou et al.	(44) Fu et al.	(32) Guo et al.	(52) Hussain et al.	(41) Steeves et al.	(8) Akpa et al.	(23) Jeong et al.	(50) Qi et al.	(28) Shen et al.	(49) Ding et al.	(45) Zhou et al.	(48) Fu et al.	(30) Crema et al.	(9) Burns et al.	(29) Prabhu et al.	(24) Ahn et al.	(10) Koskimaki and Siirtola (IMU only)	(10) Koskimaki and Siirtola (EMG only)	(10) Koskimaki and Siirtola (Combined tech)	(58) Radhakrishnan et al.	(55) Mekruksavanich and Jitpattanakul (Combined IMU & EMG)	(55) Mekruksavanich and Jitpattanakul (IMU only)	(55) Mekruksavanich and Jitpattanakul (EMG only)	(57) Hussain et al.	(56) Czekaj et al.
0. Study information
0.1 Author	O'Reilly et al.	Oberhofer et al.	Hussain et al.	Coates and Wahlstrom	Chun et al.	Pernek et al.	Preatoni et al.	Koo et al.	Hwang et al.	Conger et al.	Teng et al.	Wu et al.	Yoo et al.	Soro et al.	Gou and Wang	Kwon et al.	Sun et al.	Lim et al.	Cheng et al.	Balkhi and Moallem	Nguyen et al.	Dzaja et al.	Radhakrishna et al.	Radhakrishna et al.	Zou et al.	Fu et al.	Guo et al.	Hussain et al.	Steeves et al.	Akpa et al.	Jeong et al.	Qi et al.	Shen et al.	Ding et al.	Zhou et al.	Fu et al.	Crema et al.	Burns et al.	Prabhu et al.	Ahn et al.	Koskimaki & Siirtola	Koskimaki & Siirtola	Koskimaki & Siirtola	Radhakrishnan et al.	Mekruksavanich & Jitpattanakul	Mekruksavanich & Jitpattanakul	Mekruksavanich & Jitpattanakul	Hussain et al.	Czekaj et al.
0.2 Publication year	2017	2021	2022	2023	2023	2015	2020	2023	2023	2016	2021	2021	2021	2019	2021	2021	2023	2024	2023	2022	2023	2022	2021 (Study1_univ)	2021 (Study2_comm)	2020	2020	2020	2021	2019	2019	2019	2019	2018	2017	2017	2020	2019	2018	2020	2016	2016 (IMU only)	2016 (EMG only)	2016 (Combined tech)	2024	2024 (Combined IMU & EMG)	2024 (IMU only)	2024 (EMG only)	2024	2024
0.3 Publication identifier (Title/PMID/DOI)	https://doi.org/10.1519/jsc.0000000000001852	https://doi.org/10.3390/sports9090118	https://doi.org/10.3390/s22072489	https://doi.org/10.3390/s23104602	https://doi.org/10.3390/s23063106	http://dx.doi.org/10.1016/j.jbi.2015.09.020	https://doi.org/10.3389/fbioe.2020.00664	https://doi.org/10.3390/s23136223	https://doi.org/10.3390/s23021003	https://doi.org/10.1249/mss.0000000000000949	https://doi.org/10.3390/s21134581	https://doi.org/10.3390/app12031422	https://doi.org/10.3390/app11062845	http://dx.doi.org/10.3390/s19030714	https://doi.org/10.1504/IJTM.2021.118317	https://doi.org/10.3390/s21248337	https://doi.org/10.1109/TCE.2023.3320183	https://doi.org/10.1109/ACCESS.2024.3363437	https://doi.org/10.1109/ACCESS.2023.3247583	https://doi.org/10.3390/automation3010007	https://doi.org/10.1177/15280837231193450	https://doi.org/10.1080/00051144.2022.2121247	https://doi.org/10.1016/j.pmcj.2021.101418	https://doi.org/10.1016/j.pmcj.2021.101418	https://doi.org/10.1109/JIOT.2020.2983124	http://dx.doi.org/10.3390/technologies8040065	https://doi.org/10.1016/j.smhl.2020.100114	https://doi.org/10.1109/ACCESS.2021.3080237	https://doi.org/10.1123/jmpb.2019-0012	https://doi.org/10.1155/2019/9320145	https://doi.org/10.1109/ACCESS.2019.2959398	https://doi.org/10.1109/jiot.2018.2846359	https://doi.org/10.1109/TMC.2017.2775641	http://doi.org/10.1109/TMC.2017.2691705	http://doi.org/10.1016/j.pmcj.2016.08.015	http://doi.org/10.3390/technologies8010017	https://doi.org/10.1016/j.measurement.2019.07.038	https://doi.org/10.1088/1361-6579/aacfd9	http://doi.org/10.3390/s20174791	http://doi.org/10.14257/ijmue.2016.11.6.38	https://doi.org/10.14201/ADCAIJ2016533142	https://doi.org/10.14201/ADCAIJ2016533142	https://doi.org/10.14201/ADCAIJ2016533142	https://doi.org/10.1108/EC-02-2024-0114	https://doi.org/10.3390/asi7040059	https://doi.org/10.3390/asi7040060	https://doi.org/10.3390/asi7040061	https://doi.org/10.1109/ACCESS.2024.3428309	https://doi.org/10.3390/s24123891
0.4 Publication journal	Journal of Strength and Conditioning Research	Sports	Sensors	Sensors	Sensors	Journal of Biomedical Informatics	Frontiers in Bioengineering and Biotechnology	Sensors	Sensors	Medicine & Science in Sports & Exercise	Sensors	Applied Sciences	Applied Sciences	Sensors	International Journal of Technology Management	Sensors	IEEE Transactions on Consumer Electronics	IEEE Access	IEEE Access	Automation	Journal of Industrial Textiles	Automatika	Pervasive and Mobile Computing	Pervasive and Mobile Computing	IEEE Internet of Things Journal	Technologies	Smart Health	IEEE Access	Journal for the Measurement of Physical Behaviour	Journal of Sensors	IEEE Access	IEEE Internet of Things Journal	IEEE Transactions on Mobile Computing	IEEE Transactions on Mobile Computing	Pervasive and Mobile Computing	Technologies	Measurement	Physiological Measurement	Sensors	International Journal of Multimedia and Ubiquitous Engineering	Advances in Distributed Computing and Artificial Intelligence Journal	Advances in Distributed Computing and Artificial Intelligence Journal	Advances in Distributed Computing and Artificial Intelligence Journal	Engineering Computations	Applied System Innovation	Applied System Innovation	Applied System Innovation	IEEE Access	Sensors
0.5 Technology	IMU (Accelerometer, Gyroscope, Magnetometer)	Accelerometer	Accelerometer	IMU (Accelerometer, Gyroscope, Magnetometer)	EMG	Accelerometer	IMU (Accelerometer, Gyroscope)	IMU (Accelerometer)	IMU & RGB Video Camera	Accelerometer	Cellular signal receiver	IMU (Accelerometer, Gyroscope, Magnetometer)	EMG & RGB-d Video Camera	IMU (Accelerometer, Gyroscope, Magnetometer)	Rotary encoder & Load cell	IMU (Accelerometer, Gyroscope, Magnetometer)	IMU (Accelerometer)	IMU (Accelerometer)	RGB Video Camera	IMU (Accelerometer, Gyroscope, Magnetometer)	Stretch sensor	IMU (Accelerometer)	IMU (Accelerometer, Magnetometer)	IMU (Accelerometer, Magnetometer)	IMU (Accelerometer, Gyroscope)	Smartphone-based active sonar system	IMU (Accelerometer, Gyroscope, Magnetometer)	Accelerometer, ECG, Respiration rate monitor	Accelerometer	Force-sensitive resistors	IMU (Accelerometer)	IMU & ECG	IMU (Accelerometer, Gyroscope)	Passive RFID tags	Force-sensitive resistor	Capacitive proximity sensors	IMU (Accelerometer, Gyroscope)	IMU (Accelerometer, Gyroscope)	IMU (Accelerometer, Gyroscope)	IMU (Accelerometer, Gyroscope)	IMU (Accelerometer)	EMG	IMU & EMG	IMU & EMG	IMU & EMG	IMU (Accelerometer, Gyroscope)	EMG	Accelerometer	IMU (Accelerometer, Gyroscope, Magnetometer)
0.6 Model name	Random forest	No information (Pre-developed app)	Long short-term memory	Gradient boosting	Decision tree	Support vector machine	Support vector machine	Decision tree & Convolutional neural network	Convolutional neural network	Cosine similarity	Support vector machine	Long short-term memory	Convolutional neural network	Convolutional neural network	Probabistic neural network	Recurrent neural network	Neural network	Dynamic time warping	Support vector machine	Random forest	Convolutional neural network	Dynamic time warping	Random forest	Random forest	Dynamic time warping	Siamese Few Shot	Support vector machine	Long short-term memory	No information (Commercial device)	k-Nearest neighbour	Convolutional neural network	Combination	Combination	Decision tree	Adaptive boosing	Convolutional neural network	Combination	Convolutional neural network	Convolutional neural network	Multilayer Perceptron	Unclear	Unclear	Unclear	Convolutional neural network	Convolutional neural network	Convolutional neural network	Convolutional neural network	Support vector machine	Combination
1. Participants
1.1 Were appropriate data sources used?	Yes	Yes	Yes	No	Yes	Yes	Yes	Yes	Yes	Yes	Yes	Yes	No	Yes	Yes	Yes	No Information	Yes	No Information	Yes	No	Yes	Yes	Yes	Yes	Yes	Yes	Yes	Yes	Yes	Yes	Yes	Yes	Yes	Yes	Yes	Yes	Yes	Yes	Yes	Yes	Yes	Yes	Yes	Yes	Yes	Yes	Yes	Yes
1.2 Were all inclusions and exclusions of participants appropriate?	Yes	Yes	No Information	No Information	No Information	Yes	Yes	No Information	Yes	Yes	No Information	No Information	No Information	No Information	No Information	No Information	No Information	No Information	No Information	No Information	No Information	Yes	No Information	No Information	No Information	No Information	No Information	No Information	Yes	No Information	No Information	No Information	No Information	No Information	Yes	No Information	No Information	No Information	Yes	No Information	No Information	No Information	No Information	No Information	No Information	No Information	No Information	No Information	No Information
Risk of bias introduced by selection of participants	Low RoB	Low RoB	Unclear	High RoB	Unclear	Low RoB	Low RoB	Unclear	Low RoB	Low RoB	Unclear	Unclear	High RoB	Unclear	Unclear	Unclear	Unclear	Unclear	Unclear	Unclear	High RoB	Low RoB	Unclear	Unclear	Unclear	Unclear	Unclear	Unclear	Low RoB	Unclear	Unclear	Unclear	Unclear	Unclear	Low RoB	Unclear	Unclear	Unclear	Low RoB	Unclear	Unclear	Unclear	Unclear	Unclear	Unclear	Unclear	Unclear	Unclear	Unclear
Applicability	Low concern	Low concern	Unclear	High concern	Unclear	Low concern	Low concern	Unclear	Low concern	Low concern	Unclear	Unclear	High concern	Unclear	Unclear	Unclear	Unclear	Unclear	Unclear	Unclear	High concern	Low concern	Unclear	Unclear	Unclear	Unclear	Unclear	Unclear	Low concern	Unclear	Unclear	Unclear	Unclear	Unclear	Low concern	Unclear	Unclear	Unclear	Low concern	Unclear	Unclear	Unclear	Unclear	Unclear	Unclear	Unclear	Unclear	Unclear	Unclear
Rationale of bias and applicability rating:	Low concern as cross-sectional data appropriate for this review. Participant inclusion/exclusion criteria unlikely to introduce bias.	Low concern as cross-sectional data appropriate for this review. Participant inclusion/exclusion criteria unlikely to introduce bias.	No information for participant inclusion/exclusion critiria. Unclear whether participants are applicable to the review population.	High risk as 1 participant in data collection. No participant characteristics or inclusion/exclusions provided.	No information for participant inclusion/exclusion critiria. Unclear whether participants are applicable to the review population.	Low concern as cross-sectional data appropriate for this review. Participant inclusion/exclusion criteria unlikely to introduce bias.	Low concern as cross-sectional data appropriate for this review. Participant inclusion/exclusion criteria unlikely to introduce bias.	Only number of participants reported and no inclusion/exclusion criteria. Unclear whether participants are applicable to the review population.	Low concern as cross-sectional data appropriate for this review. Participant inclusion/exclusion criteria unlikely to introduce bias.	Low concern as cross-sectional data appropriate for this review. Participant inclusion/exclusion criteria unlikely to introduce bias.	No information for participant inclusion/exclusion criteria. Unclear whether participants are applicable to the review population.	Only number of participants provided and no inclusion/exclusion criteria. Unclear whether participants are applicable to the review population.	High risk as only 1 participant enrolled in study. Only exercise experience characterictic provided. No inclusion/exclusion criteria	No information for participant inclusion/exclusion criteria. Unclear whether participants are applicable to the review population.	No information for participant inclusion/exclusion criteria. Unclear whether participants are applicable to the review population.	No information on participants. Eligibility criteria given for inclusion of YouTube videos only. Unclear whether participants are applicable to the review population.	Not enough information provided. Unclear whether participants are applicable to review population.	No information for participant inclusion/exclusion criteria. Unclear whether participants are applicable to the review population.	Not enough information provided. Unclear whether participants are applicable to the review population.	No information for participant inclusion/exclusion criteria. Unclear whether participants are applicable to the review population.	High risk as only 1 participant enrolled in study. Only gender characterictic provided. No inclusion/exclusion criteria	Low concern as cross-sectional data appropriate for this review. Participant inclusion/exclusion criteria unlikely to introduce bias.	No information for participant inclusion/exclusion criteria. Unclear whether participants are applicable to the review population.	No information for participant inclusion/exclusion criteria. Unclear whether participants are applicable to the review population.	Only number of participants and subjective experience level reported. No inclusion/exclusion criteria. Unclear whether participants are applicable to the review population.	No information for participant inclusion/exclusion criteria. Unclear whether participants are applicable to the review population.	No information for participant inclusion/exclusion criteria. Unclear whether participants are applicable to the review population.	No information for participant inclusion/exclusion criteria. Unclear whether participants are applicable to the review population.	Low concern as cross-sectional data appropriate for this review. Participant inclusion/exclusion criteria unlikely to introduce bias.	No information for participant inclusion/exclusion criteria. Unclear whether participants are applicable to the review population.	No information for participant inclusion/exclusion criteria. Unclear whether participants are applicable to the review population.	No information for participant inclusion/exclusion criteria. Unclear whether participants are applicable to the review population.	No information for participant inclusion/exclusion criteria. Unclear whether participants are applicable to the review population.	No information for participant inclusion/exclusion criteria and only number of participants reported. Unclear whether participants are applicable to the review population.	Low concern as cross-sectional data appropriate for this review. Participant inclusion/exclusion criteria unlikely to introduce bias.	No information for participant inclusion/exclusion criteria and only number of participants reported. Unclear whether participants are applicable to the review population.	No information for participant inclusion/exclusion criteria. Unclear whether participants are applicable to the review population.	No information for participant inclusion/exclusion criteria. Unclear whether participants are applicable to the review population.	Low concern as cross-sectional data appropriate for this review. Participant inclusion/exclusion criteria unlikely to introduce bias.	No information for participant inclusion/exclusion criteria. Unclear whether participants are applicable to the review population.	No information for participant inclusion/exclusion criteria and only number of participants reported in study. Unclear whether participants are applicable to the review population.	No information for participant inclusion/exclusion criteria and only number of participants reported in study. Unclear whether participants are applicable to the review population.	No information for participant inclusion/exclusion criteria and only number of participants reported in study. Unclear whether participants are applicable to the review population.	No information for participant inclusion/exclusion criteria and only number of participants reported in study. Unclear whether participants are applicable to the review population.	No information for participant inclusion/exclusion criteria and only number of participants reported in study. Unclear whether participants are applicable to the review population.	No information for participant inclusion/exclusion criteria and only number of participants reported in study. Unclear whether participants are applicable to the review population.	No information for participant inclusion/exclusion criteria and only number of participants reported in study. Unclear whether participants are applicable to the review population.	No information for participant inclusion/exclusion criteria. Unclear whether participants are applicable to the review population.	No information for participant inclusion/exclusion criteria and only number and age range of participants reported in study. Unclear whether participants are applicable to the review population.
2. Predictors
2.1a Were predictors defined and assessed in a similar way for all participants?	Yes	No Information	Yes	Yes	Yes	Yes	Yes	Yes	Yes	Yes	Yes	Yes	Yes	Yes	Yes	No	Yes	Yes	Yes	Yes	Yes	Yes	Yes	Yes	Yes	Yes	Yes	Yes	No Information	Yes	Yes	Yes	Yes	No Information	Yes	Yes	Yes	Yes	Yes	Yes	Yes	Yes	Yes	No Information	No Information	No Information	No Information	Yes	No Information
2.1b Were predictors defined and assessed in a similar way for all exercises?	Yes	No Information	Yes	No	Yes	Yes	Yes	Yes	Yes	Yes	Yes	Yes	Yes	Yes	Yes	No	Yes	Yes	Yes	Yes	Yes	Yes	Yes	Yes	Yes	Yes	Yes	Yes	No Information	Yes	Yes	Yes	Yes	No Information	Yes	Yes	Yes	Yes	Yes	Yes	Yes	Yes	Yes	No Information	No Information	No Information	No Information	Yes	No Information
2.2 Were predictor assessments made without knowledge of outcome data?	Yes	No Information	Yes	Probably Yes	Probably Yes	Yes	Yes	Yes	Yes	Yes	Yes	Yes	Yes	Yes	Yes	No Information	Yes	No Information	Yes	Yes	Yes	Yes	Yes	Yes	Yes	Yes	Yes	Yes	No Information	Yes	Yes	Yes	Yes	No Information	Yes	Yes	Yes	Yes	Yes	Yes	Yes	Yes	Yes	Yes	Yes	Yes	Yes	Yes	Yes
2.3 Are all predictors available at the time the model is intended to be used?	Yes	No Information	Yes	Yes	Yes	Yes	Yes	Yes	Yes	No Information	Yes	Yes	Yes	Yes	Yes	No Information	Yes	No Information	Yes	Yes	Yes	Yes	Yes	Yes	No Information	Yes	Yes	No Information	No Information	Yes	Yes	Yes	Yes	No Information	Yes	Yes	Yes	Yes	Yes	Yes	Yes	Yes	Yes	No Information	No Information	No Information	No Information	Yes	No Information
Risk of bias introduced by predictors or their assessment	Low RoB	Unclear	Low RoB	High RoB	Low RoB	Low RoB	Low RoB	Low RoB	Low RoB	Unclear	Low RoB	Low RoB	Low RoB	Low RoB	Low RoB	High RoB	Low RoB	Unclear	Low RoB	Low RoB	Low RoB	Low RoB	Low RoB	Low RoB	Unclear	Low RoB	Low RoB	Unclear	Unclear	Low RoB	Low RoB	Low RoB	Low RoB	Unclear	Low RoB	Low RoB	Low RoB	Low RoB	Low RoB	Low RoB	Low RoB	Low RoB	Low RoB	Unclear	Unclear	Unclear	Unclear	Low RoB	Unclear
Applicability	Low concern	Unclear	Low concern	Low concern	Low concern	Low concern	Low concern	Low concern	Low concern	Unclear	Low concern	Low concern	Low concern	Low concern	Low concern	High concern	Low concern	Unclear	Low concern	Low concern	Low concern	Low concern	Low concern	Low concern	Unclear	Low concern	Low concern	Unclear	Unclear	Low concern	Low concern	Low concern	Low concern	Unclear	Low concern	Low concern	Low concern	Low concern	Low concern	Low concern	Low concern	Low concern	Low concern	Unclear	Unclear	Unclear	Unclear	Low concern	Unclear
Rationale of bias and applicability rating:	Low concern because timimg of predictior measurement was during the exercise which is appropriate for this review. Predictors unlikely to introduce bias.	No information for predictors reported in study. Unclear whether predictors are likely to introduce bias or are applicable to the review.	Low concern because timimg of predictior measurement was during the exercise which is appropriate for this review. Predictors unlikely to introduce bias.	High risk as feature extraction for shoulder press exercise different to bicep curl and lateral raise exercises. Assessed differently due to differences in motion of the wrist. Low concern as timing of predictor measurement was during the exercise which is appropriate for this review.	Low concern because timimg of predictior measurement was during the exercise which is appropriate for this review. Predictors unlikely to introduce bias.	Low concern because timimg of predictior measurement was during the exercise which is appropriate for this review. Predictors unlikely to introduce bias.	Low concern because timimg of predictior measurement was during the exercise which is appropriate for this review. Predictors unlikely to introduce bias.	Low concern because timimg of predictior measurement was during the exercise which is appropriate for this review. Predictors unlikely to introduce bias.	Low concern because timimg of predictior measurement was during the exercise which is appropriate for this review. Predictors unlikely to introduce bias.	Specific list of predictors not reported in study. Unclear whether predictors are likely to introduce bias or are applicable to the review.	Low concern because timimg of predictior measurement was during the exercise which is appropriate for this review. Predictors unlikely to introduce bias.	Low concern because timimg of predictior measurement was during the exercise which is appropriate for this review. Predictors unlikely to introduce bias.	Low concern because timimg of predictior measurement was during the exercise which is appropriate for this review. Predictors unlikely to introduce bias.	Low concern because timimg of predictior measurement was during the exercise which is appropriate for this review. Predictors unlikely to introduce bias.	Low concern because timimg of predictior measurement was during the exercise which is appropriate for this review. Predictors unlikely to introduce bias.	High risk as YouTube videos likely to have had a range of camera setups in terms of positioning, capture frequency, etc.	Low concern because timimg of predictior measurement was during the exercise which is appropriate for this review. Predictors unlikely to introduce bias.	Specific list of predictors not reported in study. Unclear whether predictors are likely to introduce bias or are applicable to the review.	Low concern because timimg of predictior measurement was during the exercise which is appropriate for this review. Predictors unlikely to introduce bias.	Low concern because timimg of predictior measurement was during the exercise which is appropriate for this review. Predictors unlikely to introduce bias.	Low concern because timimg of predictior measurement was during the exercise which is appropriate for this review. Predictors unlikely to introduce bias.	Low concern because timimg of predictior measurement was during the exercise which is appropriate for this review. Predictors unlikely to introduce bias.	Low concern because timimg of predictior measurement was during the exercise which is appropriate for this review. Predictors unlikely to introduce bias.	Low concern because timimg of predictior measurement was during the exercise which is appropriate for this review. Predictors unlikely to introduce bias.	Specific list of predictors not reported in study. Unclear whether predictors are likely to introduce bias or are applicable to the review.	Low concern because timimg of predictior measurement was during the exercise which is appropriate for this review. Predictors unlikely to introduce bias.	Low concern because timimg of predictior measurement was during the exercise which is appropriate for this review. Predictors unlikely to introduce bias.	Specific list of predictors not reported in study. Unclear whether predictors are likely to introduce bias or are applicable to the review.	No information on predictors reported in study. Unclear whether predictors are likely to introduce bias or are applicable to the review.	Low concern because timimg of predictior measurement was during the exercise which is appropriate for this review. Predictors unlikely to introduce bias.	Low concern because timimg of predictior measurement was during the exercise which is appropriate for this review. Predictors unlikely to introduce bias.	Low concern because timimg of predictior measurement was during the exercise which is appropriate for this review. Predictors unlikely to introduce bias.	Low concern because timimg of predictior measurement was during the exercise which is appropriate for this review. Predictors unlikely to introduce bias.	Unclear as definition, assessment and measurement of predictors was unclear.	Low concern because timimg of predictior measurement was during the exercise which is appropriate for this review. Predictors unlikely to introduce bias.	Low concern because timimg of predictior measurement was during the exercise which is appropriate for this review. Predictors unlikely to introduce bias.	Low concern because timimg of predictior measurement was during the exercise which is appropriate for this review. Predictors unlikely to introduce bias.	Low concern because timimg of predictior measurement was during the exercise which is appropriate for this review. Predictors unlikely to introduce bias.	Low concern because timimg of predictior measurement was during the exercise which is appropriate for this review. Predictors unlikely to introduce bias.	Low concern because timimg of predictior measurement was during the exercise which is appropriate for this review. Predictors unlikely to introduce bias.	Low concern because timimg of predictior measurement was during the exercise which is appropriate for this review. Predictors unlikely to introduce bias.	Low concern because timimg of predictior measurement was during the exercise which is appropriate for this review. Predictors unlikely to introduce bias.	Low concern because timimg of predictior measurement was during the exercise which is appropriate for this review. Predictors unlikely to introduce bias.	Unclear as no predictors reported and measurement of predictors was unclear.	Unclear as no predictors reported and measurement of predictors was unclear.	Unclear as no predictors reported and measurement of predictors was unclear.	Unclear as no predictors reported and measurement of predictors was unclear.	Low concern because timimg of predictior measurement was during the exercise which is appropriate for this review. Predictors unlikely to introduce bias.	Unclear as no predictors reported and measurement of predictors was unclear.
3. Outcome
3.1 Was the outcome determined appropriately?	Yes	Yes	Yes	Yes	Yes	Yes	Yes	Yes	Yes	Yes	Yes	Yes	Yes	Yes	Yes	Yes	Yes	Yes	Yes	Yes	Yes	Yes	Yes	Yes	Yes	Yes	Yes	Yes	Yes	Yes	Yes	Yes	Yes	Yes	Yes	Yes	Yes	Yes	Yes	Yes	Yes	Yes	Yes	Yes	Yes	Yes	Yes	Yes	Yes
3.2 Was a pre-specified or standard outcome definition used?	Yes	Yes	Yes	Yes	Yes	Yes	Yes	No	No	Yes	No	No	No	Yes	No	No	Yes	Yes	Yes	No	Yes	No	No	No	No	No	No	No	Yes	Yes	No	Yes	No	No	No	No	No	No	Yes	No	No	No	No	No	No	No	No	No	No
3.3 Were predictors excluded from the outcome definition?	Yes	Yes	Yes	Yes	Yes	Yes	Yes	Probably Yes	Probably Yes	Yes	Probably Yes	Probably Yes	Probably Yes	Yes	Probably Yes	Probably Yes	Yes	Yes	Yes	Probably Yes	Yes	Probably Yes	Probably Yes	Probably Yes	Probably Yes	Probably Yes	Probably Yes	Probably Yes	Yes	Yes	Probably Yes	Yes	Probably Yes	Probably Yes	Probably Yes	Probably Yes	Probably Yes	Probably Yes	Yes	Probably Yes	Probably Yes	Probably Yes	Probably Yes	Probably Yes	Probably Yes	Probably Yes	Probably Yes	Probably Yes	Probably Yes
3.4 Was the outcome defined and determined in a similar way for all participants?	Yes	Yes	Yes	Yes	Yes	Yes	Yes	Probably Yes	Probably Yes	Yes	No	Probably Yes	Probably Yes	Yes	Probably Yes	No	Yes	Yes	Yes	Probably Yes	Yes	Probably Yes	Probably Yes	Probably Yes	Probably Yes	Probably Yes	Probably Yes	Probably Yes	Yes	Yes	No	Yes	Probably Yes	Probably Yes	Probably Yes	Probably Yes	Probably Yes	Probably Yes	Yes	Probably Yes	Probably Yes	Probably Yes	Probably Yes	Probably Yes	Probably Yes	Probably Yes	Probably Yes	Probably Yes	Probably Yes
3.5 Was the outcome determined without knowledge of predictor information?	Yes	Yes	Yes	Yes	Yes	Yes	Yes	Yes	Yes	Yes	Yes	Yes	Yes	Yes	Yes	Yes	Yes	Yes	Yes	Yes	Yes	Yes	Yes	Yes	Yes	Yes	Yes	Yes	Yes	Yes	Yes	Yes	Yes	Yes	Yes	Yes	Yes	Yes	Yes	Yes	Yes	Yes	Yes	Yes	Yes	Yes	Yes	Yes	Yes
3.6 Was the time interval between predictor assessment and outcome determination appropriate?	Yes	Yes	Yes	Yes	Yes	Yes	Yes	Yes	Yes	Yes	Yes	Yes	Yes	Yes	Yes	Yes	Yes	Yes	Yes	Yes	Yes	Yes	Yes	Yes	Yes	Yes	Yes	Yes	Yes	Yes	Yes	Yes	Yes	Yes	Yes	Yes	Yes	Yes	Yes	Yes	Yes	Yes	Yes	Yes	Yes	Yes	Yes	Yes	Yes
Risk of bias introduced by the outcome or its determination	Low RoB	Low RoB	Low RoB	Low RoB	Low RoB	Low RoB	Low RoB	Low RoB	Low RoB	Low RoB	High RoB	Low RoB	Low RoB	Low RoB	Low RoB	High RoB	Low RoB	Low RoB	Low RoB	Low RoB	Low RoB	Low RoB	Low RoB	Low RoB	Low RoB	Low RoB	Low RoB	Low RoB	Low RoB	Low RoB	High RoB	Low RoB	Low RoB	Low RoB	Low RoB	Low RoB	Low RoB	Low RoB	Low RoB	Low RoB	Low RoB	Low RoB	Low RoB	Low RoB	Low RoB	Low RoB	Low RoB	Low RoB	Low RoB
Applicability	Low concern	Low concern	Low concern	Low concern	Low concern	Low concern	Low concern	Low concern	Low concern	Low concern	High concern	Low concern	Low concern	Low concern	Low concern	High concern	Low concern	Low concern	Low concern	Low concern	Low concern	Low concern	Low concern	Low concern	Low concern	Low concern	Low concern	Low concern	Low concern	Low concern	High concern	Low concern	Low concern	Low concern	Low concern	Low concern	Low concern	Low concern	Low concern	Low concern	Low concern	Low concern	Low concern	Low concern	Low concern	Low concern	Low concern	Low concern	Low concern
Rationale of bias and applicability rating:	Low concern because timing of outcome determination was appropriate for this review. Outcome unlikely to introduce bias.	Low concern because timing of outcome determination was appropriate for this review. Outcome unlikely to introduce bias.	Low concern because timing of outcome determination was appropriate for this review. Outcome unlikely to introduce bias.	Low concern because timing of outcome determination was appropriate for this review. Outcome unlikely to introduce bias.	Low concern because timing of outcome determination was appropriate for this review. Outcome unlikely to introduce bias.	Low concern because timing of outcome determination was appropriate for this review. Outcome unlikely to introduce bias.	Low concern because timing of outcome determination was appropriate for this review. Outcome unlikely to introduce bias.	No outcome definition, however method of outcome determination is likely objective. Outcome unlikely to introduce bias.	No outcome definition, however method of outcome determination is likely objective. Outcome unlikely to introduce bias.	Low concern because timing of outcome determination was appropriate for this review. Outcome unlikely to introduce bias.	High risk as push-ups exercise different for male and female participants.	No outcome definition, however method of outcome determination is likely objective. Outcome unlikely to introduce bias.	No outcome definition, however method of outcome determination is likely objective. Outcome unlikely to introduce bias.	Low concern because timing of outcome determination was appropriate for this review. Outcome unlikely to introduce bias.	No outcome definition, however method of outcome determination is likely objective. Outcome unlikely to introduce bias.	High risk as outcome in YouTube videos likely to have been defined and determined in different ways.	Low concern because timing of outcome determination was appropriate for this review. Outcome unlikely to introduce bias.	Low concern because timing of outcome determination was appropriate for this review. Outcome unlikely to introduce bias.	Low concern because timing of outcome determination was appropriate for this review. Outcome unlikely to introduce bias.	No outcome definition, however method of outcome determination is likely objective. Outcome unlikely to introduce bias.	Low concern because timing of outcome determination was appropriate for this review. Outcome unlikely to introduce bias.	No outcome definition, however method of outcome determination is likely objective. Outcome unlikely to introduce bias.	No outcome definition, however method of outcome determination is likely objective. Outcome unlikely to introduce bias.	No outcome definition, however method of outcome determination is likely objective. Outcome unlikely to introduce bias.	No outcome definition, however method of outcome determination is likely objective. Outcome unlikely to introduce bias.	No outcome definition, however method of outcome determination is likely objective. Outcome unlikely to introduce bias.	No outcome definition, however method of outcome determination is likely objective. Outcome unlikely to introduce bias.	No outcome definition, however method of outcome determination is likely objective. Outcome unlikely to introduce bias.	Low concern because timing of outcome determination was appropriate for this review. Outcome unlikely to introduce bias.	Low concern because timing of outcome determination was appropriate for this review. Outcome unlikely to introduce bias.	High risk as pull-up and dips exercises were completed with an assisted machine for 2 participants, and the some exercises were completed with a wooden stick rather than a barbell.	Low concern because timing of outcome determination was appropriate for this review. Outcome unlikely to introduce bias.	No outcome definition, however method of outcome determination is likely objective. Outcome unlikely to introduce bias.	No outcome definition, however method of outcome determination is likely objective. Outcome unlikely to introduce bias.	No outcome definition, however method of outcome determination is likely objective. Outcome unlikely to introduce bias.	No outcome definition, however method of outcome determination is likely objective. Outcome unlikely to introduce bias.	No outcome definition, however method of outcome determination is likely objective. Outcome unlikely to introduce bias.	No outcome definition, however method of outcome determination is likely objective. Outcome unlikely to introduce bias.	Low concern because timing of outcome determination was appropriate for this review. Outcome unlikely to introduce bias.	No outcome definition, however method of outcome determination is likely objective. Outcome unlikely to introduce bias.	No outcome definition, however method of outcome determination is likely objective. Outcome unlikely to introduce bias.	No outcome definition, however method of outcome determination is likely objective. Outcome unlikely to introduce bias.	No outcome definition, however method of outcome determination is likely objective. Outcome unlikely to introduce bias.	No outcome definition, however method of outcome determination is likely objective. Outcome unlikely to introduce bias.	No outcome definition, however method of outcome determination is likely objective. Outcome unlikely to introduce bias.	No outcome definition, however method of outcome determination is likely objective. Outcome unlikely to introduce bias.	No outcome definition, however method of outcome determination is likely objective. Outcome unlikely to introduce bias.	No outcome definition, however method of outcome determination is likely objective. Outcome unlikely to introduce bias.	No outcome definition, however method of outcome determination is likely objective. Outcome unlikely to introduce bias.
4. Analysis
4.1a Were there a reasonable number of participants per outcome?	No	No Information	No Information	No	No Information	No	No	No Information	No Information	No Information	No Information	No Information	No	No Information	No	No Information	No	No Information	No Information	No Information	No	No Information	No	No	No Information	No Information	No	No Information	No Information	No Information	No	No	No	No Information	No	No	No	No	No	No	No	No	No	No	No Information	No Information	No Information	No	No Information
4.1b Were there a reasonable number of trials (i.e., repetitions) per outcome?	No	No Information	No Information	No Information	No Information	Probably Yes	No	No Information	No Information	No Information	No Information	No Information	No Information	No Information	No Information	No Information	Probably No	No Information	No Information	No Information	No Information	No Information	Yes	Yes	No Information	No Information	No Information	No Information	No Information	No Information	No	No Information	Yes	No Information	No Information	No Information	Yes	No Information	No Information	No Information	Probably No	Yes	No	Yes	No Information	No Information	No Information	No Information	No Information
4.2 Were continuous and categorical predictors handled appropriately?	Yes	No Information	Yes	Yes	Probably No	No Information	No Information	No Information	No Information	No Information	No Information	No Information	No Information	No Information	No Information	No Information	No Information	No Information	No Information	No Information	No Information	No Information	No Information	No Information	No Information	No Information	No Information	No Information	No Information	No Information	No Information	No Information	No Information	No Information	No Information	No Information	No Information	No Information	No Information	No Information	No Information	No Information	No Information	No Information	No Information	No Information	No Information	No Information	No Information
4.3 Were all enrolled participants included in the analysis?	No Information	No Information	No	Yes	No Information	No Information	No Information	No Information	No Information	No	No Information	No Information	Yes	No	No Information	No Information	No Information	No Information	No Information	No Information	Yes	No Information	No Information	No Information	No Information	No Information	No Information	No	No	No Information	No Information	No Information	No Information	No Information	No Information	No	No Information	No Information	No	No Information	No Information	No Information	No Information	No Information	No Information	No Information	No Information	No Information	No Information
4.4 Were participants with missing data handled appropriately?	No Information	No Information	No	Yes	No Information	No Information	No Information	No Information	No Information	No	No Information	No Information	Yes	No	No Information	No Information	No Information	No Information	No Information	No Information	Yes	No Information	No Information	No Information	No Information	No Information	No Information	No	No	No Information	No Information	No Information	No Information	No Information	No Information	No	No Information	No Information	Yes	No Information	No Information	No Information	No Information	No Information	No Information	No Information	No Information	No Information	No Information
4.5 Was selection of predictors based on univariable analysis avoided?	Yes	Not Applicable	Yes	Yes	No Information	Yes	Yes	Yes	No Information	Yes	Yes	No Information	No Information	No Information	No Information	No Information	No Information	No Information	No Information	No	No Information	No Information	No Information	No Information	No Information	No Information	No Information	No Information	Not Applicable	Yes	No Information	No Information	No Information	No Information	No Information	No Information	Yes	Yes	Yes	No Information	No Information	No Information	No Information	Yes	No Information	No Information	No Information	No Information	No Information
4.6 Were complexities in the data (e.g. confounding variables) accounted for appropriately?	No Information	No Information	No Information	No Information	No Information	No Information	No Information	No Information	No Information	No Information	No Information	No Information	No Information	No Information	No Information	No Information	No Information	No Information	No Information	No Information	No Information	No Information	No Information	No Information	No Information	No Information	No Information	No Information	No Information	No Information	No Information	No Information	No Information	No Information	No Information	No Information	No Information	No Information	No Information	No Information	No Information	No Information	No Information	No Information	No Information	No Information	No Information	No Information	No Information
4.7 Were relevant model performance measures evaluated appropriately?	No	No	No	No	No	No	No	No	No	No	No	No	No	No	No	No	No	Yes	No	No	No	No	No	No	No	No	No	No	No	No	No	No	No	No	No	No	No	No	No	No	No	No	No	No	No	No	No	No	No
4.8 Were model overfitting and optimism in model performance accounted for?	Yes	Not Applicable	No	No	Yes	Yes	Yes	No	No	No	Yes	No	Yes	Yes	Yes	No	Yes	No	Yes	Yes	Yes	No	Yes	Yes	No	Yes	Yes	No	Not Applicable	Yes	Yes	Yes	Yes	No Information	Yes	Yes	Yes	Yes	Yes	Yes	Yes	Yes	Yes	Yes	Yes	Yes	Yes	Yes	Yes
4.9 Do predictors and their assigned weights in the final model correspond to the results from multivariable analysis?	No Information	Not Applicable	No Information	No Information	No Information	No Information	No Information	No Information	No Information	No Information	No Information	No Information	No Information	No Information	No Information	No Information	No Information	No Information	No Information	No Information	No Information	No Information	No Information	No Information	No Information	No Information	No Information	No Information	Not Applicable	No Information	No Information	No Information	No Information	No Information	No Information	No Information	No Information	No Information	No Information	No Information	No Information	No Information	No Information	No Information	No Information	No Information	No Information	No Information	No Information
Risk of bias introduced by the analysis	High RoB	High RoB	High RoB	High RoB	High RoB	High RoB	High RoB	High RoB	High RoB	High RoB	High RoB	High RoB	High RoB	High RoB	High RoB	High RoB	High RoB	High RoB	High RoB	High RoB	High RoB	High RoB	High RoB	High RoB	High RoB	High RoB	High RoB	High RoB	High RoB	High RoB	High RoB	High RoB	High RoB	High RoB	High RoB	High RoB	High RoB	High RoB	High RoB	High RoB	High RoB	High RoB	High RoB	High RoB	High RoB	High RoB	High RoB	High RoB	High RoB
Rationale of bias rating:	Participants and trials per outcome <10. Only classification accuracy and measures derived from confusion matrices used to evaluate model performance. Analysis likely to result in biased performance.	Only a measure of classification accuracy was used to evaluate model performance.	Participants with missing data were excluded from the analysis. Only classification accuracy and measures derived from confusion matrices were used to evaluate model performance. Split-sample internal validation only. Analysis likely to result in biased performance.	High risk as only 1 participant in study. Only a measure of sensitivity/recall was used to evaluate model performance. Split-sample internal validation only. Analysis likely to result in biased performance.	Continuous data scaled to between 0 and 1. Only classification accuracy and measures derived from confusion matrices used to evaluate model performance. Analysis likely to result in biased performance.	Participants per outcome <10. Only a measure of classification accuracy was used to evaluate model performance. Analysis likely to result in biased performance.	Participants and trials per outcome <10. Only a measure of classification accuracy was used to evaluate model performance. Analysis likely to result in biased performance.	Only a measure of classification accuracy was used to evaluate model performance. Split-sample internal validation only. Analysis likely to result in biased performance.	Only a measure of classification accuracy was used to evaluate model performance. Split-sample internal validation only. Analysis likely to result in biased performance.	Participants with missing data were excluded from the analysis. Only a measure of classification accuracy and one other measure was used to evaluate model performance. Split-sample internal validation only. Analysis likely to result in biased performance.	Only a measure of classification accuracy and one other measure was used to evaluate model performance. Analysis likely to result in biased performance.	Only a measure of classification accuracy was used to evaluate model performance. Split-sample internal validation only. Analysis likely to result in biased performance.	Participants and trials per outcome could not be determined, although only 1 participant is in the analysis. Only a measure of classification accuracy and one other measure was used to evaluate model performance. Analysis likely to result in biased performance.	Participants with missing data were excluded from the analysis. Only a measure of classification accuracy used to evaluate model performance. Analysis likely to result in biased performance.	Participants per outcome <10. Only classification accuracy and measures derived from confusion matrices were used to evaluate model performance. Analysis likely to result in biased performance.	Only a measure of F1-score was used to evaluate model performance. Split-sample internal validation only. Analysis likely to result in biased performance.	Participants per outcome <10 and trials per outcome <20. Only a measure of classification accuracy used to evaluate model performance. Analysis likely to result in biased performance.	Internal validation techniques such as cross-validation not performed. Analysis likely to result in biased performance.	Only a measure of classification accuracy used to evaluate model performance. Analysis likely to result in biased performance.	Selection of predictors based on univariable associations. Only classification accuracy and measures derived from confusion matrices used to evaluate model performance.	Participants and trials per outcome could not be determined, although only 1 participant in the analysis. Only a measure of classification accuracy used to evaluate model performance. Analysis likely to result in biased performance.	Only a measure of classification accuracy used to evaluate model performance. Split-sample internal validation only. Analysis likely to result in biased performance.	Participants per outcome <10. Only classification accuracy and measures derived from confusion matrices used to evaluate model performance. Analysis likely to result in biased performance.	Participants per outcome <10. Only classification accuracy and measures derived from confusion matrices used to evaluate model performance. Analysis likely to result in biased performance.	Only a measure of classification accuracy and one other measure used to evaluate model performance. Internal validation techniques such as cross-validation not performed. Analysis likely to result in biased performance.	Only a measure of F1-score was used to evaluate model performance. Analysis likely to result in biased performance.	Participants per outcome <10. Only a measure of classification accuracy used to evaluate model performance. Analysis likely to result in biased performance.	Participants with missing data excluded from the analysis. Only a measure of classification accuracy and one other measure used to evaluate model performance. Split-sample internal validation only. Analysis likely to result in biased performance.	Participants with missing data excluded from the analysis. Only a measure of classification accuracy and two other measures used to evaluate model performance. Analysis likely to result in biased performance.	Selection of predictors based on prior knowledge. Only a measure of classification accuracy and F1-score used to evaluate model performance. Analysis likely to result in biased performance.	Participants and trials per outcome <10. Only a measure of classification accuracy used to evaluate model performance. Analysis likely to result in biased performance.	Participants per outcome <10. No measure of overall performance reported, only individual exercise level. Analysis likely to result in biased performance.	Participants per outcome <10. Only measures derived from confusion matrices used to evaluate model performance. Analysis likely to result in biased performance.	Only measures derived from confusion matrices used to evaluate model performance. Internal validation methods are unclear. Analysis likely to result in biased performance.	Participants per outcome <10. Only a measure of classification accuracy and F1-score used to evaluate model performance. Analysis likely to result in biased performance.	Participants per outcome <10. No explicit mention of method for handling missing data. Only a measure F1-score used to evaluate model performance.	Participants per outcome <10. Only classification accuracy and measures derived from confusion matrices used to evaluate model performance. Analysis likely to result in biased performance.	Participants per outcome <10. Only a measure of classification accuracy used to evaluate model performance. Analysis likely to result in biased performance.	Participants per outcome <10. Participants with missing data were included in the analysis. Selection of predictors not based on univariable analysis. Only a measure of classification accuracy and one other measure used to evaluate model performance. Analysis likely to result in biased performance.	Participants per outcome <10. Only a measure of classification accuracy used to evaluate model performance. Analysis likely to result in biased performance.	Participants per outcome <10 and trials per outcome <20. Only a measure of classification accuracy used to evaluate model performance. Analysis likely to result in biased performance.	Participants per outcome <10. Only a measure of classification accuracy used to evaluate model performance. Analysis likely to result in biased performance.	Participants and trials per outcome <10. Only a measure of classification accuracy used to evaluate model performance. Analysis likely to result in biased performance.	Participants per outcome <10. Selection of predictors not based on univariable analysis. Only a measure of classification accuracy used to evaluate model performance. Analysis likely to result in biased performance.	Only overall measures derived from confusion matrices (accuracy, F1, loss) used to evaluate model performance. Analysis likely to result in biased performance.	Only overall measures derived from confusion matrices (accuracy, F1, loss) used to evaluate model performance. Analysis likely to result in biased performance.	Only overall measures derived from confusion matrices (accuracy, F1, loss) used to evaluate model performance. Analysis likely to result in biased performance.	Participants per outcome <10. Only a measure of classification accuracy used to evaluate model performance. Analysis likely to result in biased performance.	No overall performance measures. Measures reported for individual exercises only. Analysis likely to result in biased performance.
	#REF!

## Sheet: Study Characteristics
	Table 1. Characteristics of the studies included in the systematic review.
	Author, Year	Study design	Type of Prediction Study	Number of exercise prediction models reported in study	Participant characteristics:
					Number of participants	Age	Gender	Exercise Experience	Height, Weight
(33) O'Reilly, et al., 2017	(33) O'Reilly et al., 2017	Cross sectional	Development and validation	11	82	24.68 (4.91)	59 Male, 23 Female	At least 1 year	1.75 (0.09)m, 76.01 (13.29)kg
(37) Oberhofer et al., 2021	(37) Oberhofer et al., 2021	Cross sectional	Validation only	1	30	28.4 ± 6.0	14 Men, 16 Women	4.8 ± 3.9 years	172 ± 9cm, 72.3 ± 15.7kg
(38) Hussain et al., 2022	(38) Hussain et al., 2022	Prospective cohort	Development and validation	7	4	18-25	4 Men	No information	No information
(34) Coates & Wahlstrom, 2023	(34) Coates and Wahlstrom, 2023	Cross sectional	Development and validation	1	1	No information	No information	No information	No information
(42) Chun, Kim & Kim, 2023	(42) Chun et al., 2023	Cross sectional	Development and validation	3	4	28.25 ± 0.5*	4 Men	No information	178 ± 5cm*, No information
(39) Pernek et al., 2015	(39) Pernek et al., 2015	Cross sectional	Development and validation	2	11	27 ± 4.5	8 Men, 3 Women	No information	No information
(25) Preatoni et al., 2020	(25) Preatoni et al., 2020	Cross sectional	Development and validation	168	14	18-50	11 Men, 3 Women	At least 6 months	No information
(20) Koo et al., 2023	(20) Koo et al., 2023	Cross sectional	Development and validation	3	5	No information	No information	No information	No information
(51) Hwang et al., 2023	(51) Hwang et al., 2023	Cross sectional	Development and validation	4	30	19-29	13 Men, 17 Women	< 3 months	No information
(40) Conger et al., 2016	(40) Conger et al., 2016	Cross sectional	Development and validation	2	60	26.1 ± 6.8	41 Men, 19 Women	6.9 ± 5.9 years	174 ± 10cm, 78.7 ± 16.9kg
(43) Teng et al., 2021	(43) Teng et al., 2021	Longitudinal	Development and validation	7	10	23.6 ± 1.26*	9 Men, 2 Women	No information	174.4 ± 6.02cm, 68.7 ± 10.33kg*
(31) Wu et al., 2021	(31) Wu et al., 2021	Cross sectional	Development and validation	1	12	No information	No information	No information	No information
(53) Yoo et al., 2021	(53) Yoo et al., 2021	Cross sectional	Development and validation	15	1	No information	No information	Professional trainer	No information
(7) Soro et al., 2019	(7) Soro et al., 2019	Cross sectional	Development and validation	7	50	~20-40	Unclear	16 Beginners (< 6 months), 22 Intermediate (6-24 months), 12 Advanced (at least 2 years) in CrossFit	No information
(54) Gou & Wang, 2021	(54) Gou and Wang, 2021	Unclear	Development and validation	1	15	24.6	8 Men, 7 Women	8 Untrained, 7 Trained	173cm, 63.8kg
(35) Kwon et al., 2021	(35) Kwon et al., 2021	Existing registry	Development and validation	3	Unclear	No information	No information	No information	No information
(36) Sun et al., 2023	(36) Sun et al., 2023	Cross sectional	Development and validation	4	8	No information	No information	No information	No information
(21) Lim, Oh & Choi, 2024	(21) Lim et al., 2024	Cross sectional	Development and validation	1	35	20-35	25 Men, 10 Women	0-5 years	No information
(47) Cheng et al., 2023	(47) Cheng et al., 2023	Cross sectional	Development and validation	1	No information	No information	No information	No information	No information
(26) Balkhi et al., 2022	(26) Balkhi and Moallem, 2022	Cross sectional	Development and validation	4	12	20-35	5 Men, 7 Women	No information	No information
(46) Nguyen et al., 2023	(46) Nguyen et al., 2023	Cross sectional	Development and validation	1	1	No information	Male	No information	No information
(22) Dzaja et al., 2022	(22) Dzaja et al., 2022	Cross sectional	Development and validation	1	4	37.25 ± 16.13*	4 Men	2 < 1 year, 2 > 1 year	177.5 ± 7.33cm, 81.25 ± 10.53kg*
(19) Radhakrishna et al., 2021 (Study1_univ)	(19) Radhakrishna et al., 2021 (Study1_univ)	Cross sectional	Development and validation	6	35	21-35	23 Men, 12 Women	13 Novice; 16 Intermediate; 6 Expert	No information
(19) Radhakrishna et al., 2021 (Study2_comm)	(19) Radhakrishna et al., 2021 (Study2_comm)	Cross sectional	Development and validation	1	15	18-65	9 Men, 6 Women	9 Novice; 3 Intermediate; 3 Expert	182.3cm (Male) & 165.5cm (Female)
(27) Zou et al., 2020	(27) Zou et al., 2020	Cross sectional	Development and validation	3	8	No information	No information	5 Untrained, 3 Trained	No information
(44) Fu, Kirchbuchner & Kuijper, 2020	(44) Fu et al., 2020	Cross sectional	Development and validation	30	14	25.4 (Male), 24.75 (Female)	10 Men, 4 Women	No information	182.3cm (Male) & 165.5cm (Female)
(32) Guo, Liu & Chen, 2020	(32) Guo et al., 2020	Cross sectional	Development and validation	8	12	No information	No information	5 Semi-trained, 7 Trained	No information
(52) Hussain, Zafar & Baig, 2021	(52) Hussain et al., 2021	Cross sectional	Development and validation	14	4	25-40	4 Men	No information	No information
(41) Steeves et al., 2019	(41) Steeves et al., 2019	Cross sectional	Validation only	3	163	24 ± 6.5	91 Men, 68 Women	6.1 ± 5.1 years	173.8 ± 9.3cm, 77.6 ± 17.3kg
(8) Akpa et al., 2019	(8) Akpa et al., 2019	Cross sectional	Development and validation	2	10	25.9 ± 3.21	9 Men, 1 Woman	3 Non-exercisers, 2 Semi-regular exercisers, 5 Regular exercisers	173.4 ± 6.32cm, 67.2 ± 10.07kg
(23) Jeong et al., 2019	(23) Jeong et al., 2019	Cross sectional	Development and validation	9	4	24 ± 2.2	3 Men, 1 Woman	2 Professional weightlifting trainers, 2 No information	No information
(50) Qi et al., 2019	(50) Qi et al., 2019	Cross sectional	Development and validation	1	10	30 ± 5	7 Men, 3 Women	6 Untrained, 4 Trained for 2-5 years	No information
(28) Shen et al., 2018	(28) Shen et al., 2018	Cross sectional	Development and validation	1	22	19-27	Men and Women	No information	No information
(49) Ding et al., 2017	(49) Ding et al., 2017	Cross sectional	Development and validation	6	15	No information	No information	No information	No information
(45) Zhou et al., 2017	(45) Zhou et al., 2017	Cross sectional	Development and validation	2	6	21-27	5 Men, 1 Woman	Trained individuals	171-187cm, 70-85kg
(48) Fu et al., 2020	(48) Fu et al., 2020	Cross sectional	Development and validation	12	9	No information	No information	No information	No information
(30) Crema et al., 2019	(30) Crema et al., 2019	Cross sectional	Development and validation	2	7	22-37	5 Men, 2 Women	Range from beginner to expert	No information
(9) Burns et al., 2018	(9) Burns et al., 2018	Cross sectional	Development and validation	5	20	28.9	14 Men, 6 Women	No information	No information
(29) Prabhu et al., 2020	(29) Prabhu et al., 2020	Cross sectional	Development and validation	25	76	20-54	47 Men, 29 Women	No information	No information
(24) Ahn, Park & Choi, 2016	(24) Ahn et al., 2016	Cross sectional	Development and validation	6	5	26-33	No information	No information	No information
(10) Koskimaki & Siirtola, 2016 (IMU only)	(10) Koskimaki and Siirtola, 2016 (IMU only)	Cross sectional	Development and validation	20	10	No information	No information	No information	No information
(10) Koskimaki & Siirtola, 2016 (EMG only)	(10) Koskimaki and Siirtola, 2016 (EMG only)	Cross sectional	Development and validation	20	10	No information	No information	No information	No information
(10) Koskimaki & Siirtola, 2016 (Combined tech)	(10) Koskimaki and Siirtola, 2016 (Combined tech)	Cross sectional	Development and validation	20	10	No information	No information	No information	No information
(58) Radhakrishnan et al., 2024	(58) Radhakrishnan et al., 2024	Cross sectional	Development and validation	18	20	No information	No information	No information	No information
(55) Mekruksavanich & Jitpattanakul , 2024 (Combined IMU & EMG)	(55) Mekruksavanich and Jitpattanakul , 2024 (Combined IMU & EMG)	Cross sectional	Development and validation	55	10	No information	No information	No information	No information
(57) Hussain et al., 2024	(57) Hussain et al., 2024	Cross sectional	Development and validation	126	2	26-39	No information	No information	74-105kg
(56) Czekaj et al., 2024	(56) Czekaj et al., 2024	Cross sectional	Development and validation	1	24	20-45	Unclear	No information	No information

## Sheet: Model characteristics
	Table 2. Characteristics of the models included in the systematic review and critical appraisal for risk of bias and applicability.
	Author, Year	Exercises	Modelling method	Predictors	Type of validation	Performance measures		Critical appraisal (PROBAST)
								P	Pr	O	A
(33) O'Reilly, et al., 2017	(33) O'Reilly et al., 2017	Body weight squats, barbell deadlifts, body weight lunges, body weight single-leg squats, body weight tuck jump	Random Forest (RF)	Mean, RMS, SD, Kurtosis, Median, Skewness, Range, Variance, Max, Index of Max, Min, Index of Min, Energy, 25th Percentile, 75th Percentile, Level Crossing Rate, Fractal Dimension, Variance of approximate and detailed wavelet coefficients using the Daubechies 4 mother wavelet to level 7	Int: Leave-one-out Cross Validation Ext : None	Cal: Not evaluated Disc : Not evaluated Ov: Sensitivity / Specificity / Accuracy	RoB	+	+	+	-
							App	+	+	+
(37) Oberhofer et al., 2021	(37) Oberhofer et al., 2021	Barbell deadlift, barbell bench press, barbell back squat	No information	No information	Int: None Ext : Completely independent	Cal: Not evaluated Disc : Not evaluated Ov: Accuracy	RoB	+	?	+	-
							App	+	?	+
(38) Hussain et al., 2022	(38) Hussain et al., 2022	Butterfly, cable crossover, chest press, decline press, dumbbell fly, incline press, push-ups, barbell bicep curl, tricep dips, dumbbell bicep curl, dumbbell extension, preacher curl, cable extension, high pulley curl, 4x4 dumbbell, front raise, back shoulder press, upright row, front shoulder press, lateral raise, shrugs, pull-ups, front pull down, lower pulley, vertical traction, back pulldown,…	Long short-term memory (LSTM)	Tri-axial accelerometer time-series data	Int: Train and test only Ext : None	Cal: Not evaluated Disc : Not evaluated Ov: Sensitivity / Accuracy / F1 score / Precision / Loss: 0.61	RoB	?	+	+	-
							App	?	+	+
(34) Coates & Wahlstrom, 2023	(34) Coates and Wahlstrom, 2023	Bicep curl, lateral raise, shoulder press	Gradient boosting	Maximum, Minimum, Gravity height, Rotation symmetry, Roll height, Gravity/roll turning points, Mean, Standard deviation, Average absolute difference, Minimum-maximum difference, Median, Median absolute deviation, Interquartile range, Number of values above the mean, Number of local maxima, Skewness, Kurtosis, Energy, Average resultant acceleration, Signal magnitude area	Int: Train and test only Ext : None	Cal: Not evaluated Disc : Not evaluated Ov: Sensitivity	RoB	-	-	+	-
							App	-	+	+
(42) Chun, Kim & Kim, 2023	(42) Chun et al., 2023	Wrist curl, bicep curl, dumbbell kickback	Decision Tree (DT)	Normalised EMG data	Int: Train and test with validation split Ext : None	Cal: Not evaluated Disc : Not evaluated Ov: Sensitivity / Accuracy / False negative rate: 8.77	RoB	?	+	+	-
							App	?	+	+
(39) Pernek et al., 2015	(39) Pernek et al., 2015	Bicep curl, triceps extension, front raise, lateral raise, dumbell row, shoulder press	Support vector machine (SVM)	Minimum, Maximum, Range, Arithmetic mean, Standard deviation, Root mean square, Correlation	Int: Leave-one-out Cross Validation Ext : None	Cal: Not evaluated Disc : Not evaluated Ov: Accuracy	RoB	+	+	+	-
							App	+	+	+
(25) Preatoni et al., 2020	(25) Preatoni et al., 2020	Clean and jerk, box jump, kettlebell swing, burpee	Support vector machine (SVM)	Mean value, Standard deviation, Root mean square, Mean absolute deviation, Max value, Min value, Kurtosis, Skewness, Quartile (25th, 50th, 75th), Power, Higher frequency, Lower frequency, Median frequency, Mean frequency, Spectral entropy	Int: Combination Ext : None	Cal: Not evaluated Disc : Not evaluated Ov: Accuracy	RoB	+	+	+	-
							App	+	+	+
(20) Koo et al., 2023	(20) Koo et al., 2023	Bench press, incline bench press, shoulder press, overhead triceps extension, dumbbell kickback, front raise, lat pulldown, straight arm pulldown, deadlift, dumbbell row, one-arm dumbbell row, EZ-bar curls, machine preacher curl, lateral raise	Combined methods	Time-series z-axis acceleration data	Int: Train and test only Ext : None	Cal: Not evaluated Disc : Not evaluated Ov: Accuracy	RoB	?	+	+	-
							App	?	+	+
(51) Hwang et al., 2023	(51) Hwang et al., 2023	Chest press, shoulder press, seated row, biceps curl, overhead triceps extension	Convolutional neural network (CNN)	Quaternion (xq, yq, zq, wq), gyroscope (xg, yg, zg), and acceleration (xa, ya, za) data of the IMU sensor and estimated joint positions (x and y coordinates) of 25 major joints	Int: Train and test only Ext : None	Cal: Not evaluated Disc : Not evaluated Ov: Accuracy	RoB	+	+	+	-
							App	+	+	+
(40) Conger et al., 2016	(40) Conger et al., 2016	Bench press, shoulder press, bicep curls, upright rows, lateral raises, overhead triceps extensions, kneeling triceps kickbacks, standing bent-over rows, kneeling bent-over rows, squats, forward walking lunges, calf raises	Cosine similarity	No information	Int: Train and test only Ext : None	Cal: Not evaluated Disc : Not evaluated Ov: Accuracy / Consistency (Cohen's kappa): 0.833	RoB	+	?	+	-
							App	+	?	+
(43) Teng et al., 2021	(43) Teng et al., 2021	Squats, lunges, sit-ups, deadlifts, crunches, push-ups	Support vector machine (SVM)	Low-frequency features from FFT and DWT	Int: k-fold Cross-validation Ext : None	Cal: Not evaluated Disc : Not evaluated Ov: Accuracy / Classification permanence	RoB	?	+	-	-
							App	?	+	-
(31) Wu et al., 2021	(31) Wu et al., 2021	Bicep curl, lateral raise, shoulder press	Long short-term memory (LSTM)	3-axis accelerations and angular velocities	Int: Train and test only Ext : None	Cal: Not evaluated Disc : Not evaluated Ov: Accuracy	RoB	?	+	+	-
							App	?	+	+
(53) Yoo et al., 2021	(53) Yoo et al., 2021	Bicep curl, dumbbell kickback	Convolutional neural network (CNN)	Image contained features that were fair to be recognised by human eyes produced by manipulatios of mth channel sEMG data and joint angle data	Int: k-fold Cross-validation Ext : None	Cal: Not evaluated Disc : Not evaluated Ov: Accuracy / Loss	RoB	-	+	+	-
							App	-	+	+
(7) Soro et al., 2019	(7) Soro et al., 2019	Push-up, pull-up, burpee, kettlebell deadlift, box jump, air squat, sit-up, wall ball, kettlebell press, kettlebell thruster	Convolutional neural network (CNN)	Raw readings from accelerometer, gyroscope and orientation data	Int: k-fold Cross-validation Ext : Temporal	Cal: Not evaluated Disc : Not evaluated Ov: Accuracy	RoB	?	+	+	-
							App	?	+	+
(54) Gou & Wang, 2021	(54) Gou and Wang, 2021	Unclear	Probalistic neural network (PNN)	Acceleration, velocity, cable force, displacement, power, weight lifting duration, maximum time, minimum time, ranges, fluctuations, amplitudes, inclines, relations, and declines features	Int: Train and test with validation split Ext : Unclear	Cal: Not evaluated Disc : Not evaluated Ov: Sensitivity / Accuracy / F1 score / Precision	RoB	?	+	+	-
							App	?	+	+
(35) Kwon et al., 2021	(35) Kwon et al., 2021	One-arm dumbell row, incline dumbbell fly, incline dumbbell press, dumbbell fly, dumbbell kickback, bicep curl, incline hammer curl, concentration curl, hammer curl, lateral raise, front raise, shoulder press, rear delt raise	Recurrent neural network (RNN)	No information	Int: Train and test only Ext : No information	Cal: Not evaluated Disc : Not evaluated Ov: F1 score	RoB	?	-	-	-
							App	?	-	-
(36) Sun et al., 2023	(36) Sun et al., 2023	Single-arm row, single-arm tricep extension, dumbbell bicep curl, lateral raise, dumbbell bench press, dumbbell chest fly	Neural network	Mean, standard deviation, Maximum, Minimum, Mean absolite deviation, Interquartile distance, Range, Skewness, Absolute mean value, Crest factor, Impulse factor, Form factor	Int: Train and test with validation split Ext : None	Cal: Not evaluated Disc : Not evaluated Ov: Accuracy	RoB	?	+	+	-
							App	?	+	+
(21) Lim, Oh & Choi, 2024	(21) Lim et al., 2024	Squat, push-up, lunge, jumping jack, bench press, goodmorning, deadlift, push press, back squat, arm curl, military press, bent over row, burpee, leg raised crunch, lateral raise	Dynamic time warping (DTW)	No information	Int: Other Ext : None	Cal: Not evaluated Disc : AUC graph Ov: Accuracy / F1 score / Mean detection rate	RoB	?	?	+	-
							App	?	?	+
(47) Cheng et al., 2023	(47) Cheng et al., 2023	Bicep curl, triceps extension, chest press, chest fly, shoulder press, seated row, deadlift, pull down, dumbell squat, moving hand squat, superman side squat, hands up, hand circle	Support vector machine (SVM)	3D body keypoints, Joint angles	Int: k-fold Cross-validation Ext : None	Cal: Not evaluated Disc : Not evaluated Ov: Accuracy	RoB	?	+	+	-
							App	?	+	+
(26) Balkhi et al., 2022	(26) Balkhi and Moallem, 2022	Squat, hammer curl, lateral raise, single arm dumbbell row, straight arm pullover, seated cable row, standing tricep extension, shoulder press, dumbell bent-over raise	Random Forest (RF)	Mean, Root mean square, Maximum, Minimum, Standard Deviation, Variance, Skewness, Kurtosis	Int: k-fold Cross-validation Ext : None	Cal: Not evaluated Disc : Not evaluated Ov: Sensitivity / Accuracy / F1 score / Precision	RoB	?	+	+	-
							App	?	+	+
(46) Nguyen et al., 2023	(46) Nguyen et al., 2023	Wrist curl, bicep curl, triceps extension, dumbbell kickback	Convolutional neural network (CNN)	Continuous time-series data	Int: Train and test with validation split Ext : None	Cal: Not evaluated Disc : Not evaluated Ov: Accuracy	RoB	-	+	+	-
							App	-	+	+
(22) Dzaja et al., 2022	(22) Dzaja et al., 2022	Front raise, lateral raise, dumbbell shrug, dumbbell curl, bent-over row, push-up, step ups, box squat, heel touch	Dynamic time warping (DTW)	Resultant acceleration signal magnitude (termed "Acceleration Vector Magnitude" in the paper)	Int: Train and test only Ext : None	Cal: Not evaluated Disc : Not evaluated Ov: Accuracy	RoB	+	+	+	-
							App	+	+	+
(19) Radhakrishna et al., 2021 (Study1_univ)	(19) Radhakrishna et al., 2021 (Study1_univ)	Triceps extension, lat pulldown, bicep curl, cable wood chop, bent-over raise, seated row, chest press, face pulls, upright row, wrist curl	Random Forest (RF)	Mean, Max, Min, Range, Variance, Spectral entropy, Spectral energy, Mean crossing rate, Covariance, Correlation, Repetition time, Repetition height, Repetition velocity mean, Repetition velocity standard deviation	Int: k-fold Cross-validation Ext : No information	Cal: Not evaluated Disc : Not evaluated Ov: Sensitivity / Accuracy / Precision	RoB	?	+	+	-
							App	?	+	+
(19) Radhakrishna et al., 2021 (Study2_comm)	(19) Radhakrishna et al., 2021 (Study2_comm)	Leg curls, leg press, triceps pushdown, biceps curl, chest press, shoulder press	Random Forest (RF)	Mean, Max, Min, Range, Variance, Spectral entropy, Spectral energy, Mean crossing rate, Covariance, Correlation, Repetition time, Repetition height, Repetition velocity mean, Repetition velocity standard deviation	Int: k-fold Cross-validation Ext : No information	Cal: Not evaluated Disc : Not evaluated Ov: Sensitivity / Accuracy / Precision	RoB	?	+	+	-
							App	?	+	+
(27) Zou et al., 2020	(27) Zou et al., 2020	Dumbbell curl, hammer curl, shoulder external rotation, chest press, reverse-grip pulldown, face pulls, dumbbell fly, tricep extension, anorld lift, dumbbell lateral curl, bent-ovet row, bench press, pec dec fly, incline dumbbell fly, back cable curl	Dynamic time warping (DTW)	No information	Int: Other Ext : No information	Cal: Not evaluated Disc : Not evaluated Ov: Accuracy / Computational (time) delay	RoB	?	?	+	-
							App	?	?	+
(44) Fu, Kirchbuchner & Kuijper, 2020	(44) Fu et al., 2020	Push-up, sit-up, squat, segmental rotation, trunk rotation, superman, bridge, quadruped	Siamese Few Shot Learning	Features from the transformed frequency time spectrum, Spectrograms	Int: k-fold Cross-validation Ext : No information	Cal: Not evaluated Disc : Not evaluated Ov: F1 score	RoB	?	+	+	-
							App	?	+	+
(32) Guo, Liu & Chen, 2020	(32) Guo et al., 2020	Barbell bench press, dumbbell bench press, rear delt fly, lat pulldown, machine chest press, cable cross-over, cable bicep curl, dumbbell bicep curl, dumbbell row, dumbbell raise, running, rowing	Support vector machine (SVM)	Skewness, Kurtosis, Standard deviation, Variance, Median, Range, Trimmean, Mean, Most frequently appear in the array	Int: k-fold Cross-validation Ext : No information	Cal: Not evaluated Disc : Not evaluated Ov: Accuracy	RoB	?	+	+	-
							App	?	+	+
(52) Hussain, Zafar & Baig, 2021	(52) Hussain et al., 2021	Butterfly, cable crossover, chest press, decline press, dumbbell fly, incline press, push-ups, barbell bicep curl, tricep dips, dumbbell bicep curl, dumbbell extension, preacher curl, cable extension, high pulley curl, 4x4 dumbbell, front raise, back shoulder press, upright row, front shoulder press, lateral raise, shrugs, pull-ups, front pull down, lower pulley, vertical traction, back pulldown,…	Long short-term memory (LSTM)	No information	Int: Train and test only Ext : No information	Cal: Not evaluated Disc : Not evaluated Ov: Accuracy / Loss: 1.3	RoB	?	?	+	-
							App	?	?	+
(41) Steeves et al., 2019	(41) Steeves et al., 2019	Dumbbell bench press, lat pulldown, goblet squat, dumbbell arnold press, bicep curl, crunch, push-up, dumbbell upright row, lunge, lateral raise, tricep extension, deadlift, dumbbell bent-over row, calf raise	No information	No information	Int: No information Ext : Completely independent	Cal: Not evaluated Disc : Not evaluated Ov: Accuracy / rANOVA / Detection error	RoB	+	?	+	-
							App	+	?	+
(8) Akpa et al., 2019	(8) Akpa et al., 2019	Bench dips, mountain climber, dumbbell curl, knee-pull-in, knee-twist-in, plank leg raise, tricep dips, push-up, side-to-side lunge, wall push-up	k-Nearest neighbour (k-NN)	Mean, Standard deviation, Number of above mean crossing, Number of below mean, Number of peaks, Skewness, Kurtosis, Band power, Mean frequency, Max power spectrum	Int: k-fold Cross-validation Ext : None	Cal: Not evaluated Disc : Not evaluated Ov: Accuracy / F1 score	RoB	?	+	+	-
							App	?	+	+
(23) Jeong et al., 2019	(23) Jeong et al., 2019	Pull-up, barbell row, bench press, tricep dips, squat, deadlift, military press	Convolutional neural network (CNN)	Time-series data	Int: Train and test with validation split Ext : None	Cal: Not evaluated Disc : Not evaluated Ov: Accuracy	RoB	?	+	-	-
							App	?	+	-
(50) Qi et al., 2019	(50) Qi et al., 2019	Bench press, squats, lunges, bent-over row, deadlift, goodmorning, shrugs, front raises, overhead extensions, bicep curls	Combined methods	Mean, Standard deviation, Covariance, Variance, Min, Max, Correlation, Root mean square, Signal magnitude vector, FFT energy, Entropy, R wave	Int: k-fold Cross-validation Ext : No information	Cal: Not evaluated Disc : Not evaluated Ov: Not evaluated	RoB	?	+	+	-
							App	?	+	+
(28) Shen et al., 2018	(28) Shen et al., 2018	Machine bicep curl, tricep extension, lat pulldown, chest press, shoulder press, seated row, pec fly, rear delt fly, tricep dip, ab crunch, dumbbell bicep curl, overhead tricep extension, dumbbell single arm row, lateral raise, bench press	Combined methods	Mean, Standard deviation, Mean absolute deviation, Minimum, Maximum, Range, 1st quartile, 2nd quartile, DFT at 5 Hz	Int: k-fold Cross-validation Ext : None	Cal: Not evaluated Disc : Not evaluated Ov: Sensitivity / F1 score / Precision	RoB	?	+	+	-
							App	?	+	+
(49) Ding et al., 2017	(49) Ding et al., 2017	Concentration bicep curl, overhead triceps extension, flat bench bicep curl, alternating bicep curl, single arm bent-over row, single arm lateral raise, shoulder press, incline chest fly, front raise, squat	Decision Tree (DT)	Doppler profiles	Int: Unclear Ext : Different setting	Cal: Not evaluated Disc : Not evaluated Ov: Sensitivity / Accuracy / Precision / False positive rate	RoB	?	?	+	-
							App	?	?	+
(45) Zhou et al., 2017	(45) Zhou et al., 2017	Leg press, seated leg curl, leg extension, cross trainer	Adaptive boosting	Magnitude range, Average absolute of the 1st-order derivatives, Standard deviation of the 1st-order derivatives, range of the 1st-order derivatives, Central frequency of FFT spectrum, Mean magnitude of frequency band portions, Count number of bins, Local maxima, Local minima, Maxima-to-minima ratio, First three central moments and Hu's 7 moments of the region of interest.	Int: k-fold Cross-validation Ext : No information	Cal: Not evaluated Disc : Not evaluated Ov: Accuracy / F1 score	RoB	+	+	+	-
							App	+	+	+
(48) Fu et al., 2020	(48) Fu et al., 2020	Push-up, sit-up, squat, segmental rotation, trunk rotation, superman (swim), bridge, quadruped	Convolutional neural network (CNN)	Mean, Variance, Skewness, Kurtosis, Sample entropy, Absolute sum of changes, Autocorrelation, Number of peaks, FFT Coefficients	Int: Leave-one-out Cross Validation Ext : None	Cal: Not evaluated Disc : Not evaluated Ov: F1 score	RoB	?	+	+	-
							App	?	+	+
(30) Crema et al., 2019	(30) Crema et al., 2019	Squats, deadlifts, rowing, bench press, shoulder press, biceps curl, french press, lateral raise, bent-over lateral raise	Combined methods	Amplitude frequency distribution within five classes, Root mean square, Mean, Standard deviation, Power bands, Autocorrelation maximum value, Prominent peaks, weak peaks, value of the first autocorrelation peak after a zero-crossing, Kurtosis, Interquartile range	Int: Leave-one-out Cross Validation Ext : None	Cal: Not evaluated Disc : Not evaluated Ov: Sensitivity / Accuracy / Precision	RoB	?	+	+	-
							App	?	+	+
(9) Burns et al., 2018	(9) Burns et al., 2018	Pendulum, shoulder abduction, shoulder forward elevation, shoulder internal rotation, shoulder external rotation, trapezius extension, upright row	Convolutional neural network (CNN)	Mean, Variance, Standard deviation, Maximum, Minimum, Skewness, Kurtosis, Mean crossings, Mean spectral energy, 4-bin histogram	Int: k-fold Cross-validation Ext : Temporal	Cal: Not evaluated Disc : Not evaluated Ov: Accuracy	RoB	?	+	+	-
							App	?	+	+
(29) Prabhu et al., 2020	(29) Prabhu et al., 2020	Bicep curl, front raise, lateral raise, triceps extension, pec dec, trunk twist, squats, lunge, leg lateral raise, standing bicycle crunches	Convolutional neural network (CNN)	Minimum, Maximum, Mean, Standard deviation, RMS, Entropy, Energy from FFT coefficient, Pearson correlation coefficient between axes	Int: Train and test with validation split Ext : No information	Cal: Not evaluated Disc : Not evaluated Ov: Accuracy / Misclass: 3.11	RoB	+	+	+	-
							App	+	+	+
(24) Ahn, Park & Choi, 2016	(24) Ahn et al., 2016	Long-pull, high-pull, shoulder press, chest press, bench press	Multilayer Perceptron	Minimum, Maximum, Minimum-Maximum difference, Mean, Standard deviation, Root mean square	Int: k-fold Cross-validation Ext : No information	Cal: Not evaluated Disc : Not evaluated Ov: Accuracy	RoB	?	+	+	-
							App	?	+	+
(10) Koskimaki & Siirtola, 2016 (IMU only)	(10) Koskimaki and Siirtola, 2016 (IMU only)	Close-grip bench press, skullcrusher, triceps pushdown, tricep dips, overhead triceps extension, tricep dumbbell kickback, spider curl, dumbbell alternating bicep curl, incline hammer curl, concentration curl, cable curl, hammer curl, upright row, lateral raise, front raise, shoulder press, car drivers, lying rear delt raise, bench press, incline dumbbell fly, incline dumbbell press, dumbbell fly…	Unclear (LDA and/or QDA)	Mean, Standard deviation, Minimum, Maximum, Median, Percentiles, Zero and mean crossing, FFT sums, Squared sums using all channels, Sums of wavelet decompositions using different bookkeeping vectors, Autocorrelation, Cross-correlation	Int: Leave-one-out Cross Validation Ext : None	Cal: Not evaluated Disc : Not evaluated Ov: Accuracy	RoB	?	+	+	-
							App	?	+	+
(10) Koskimaki & Siirtola, 2016 (EMG only)	(10) Koskimaki and Siirtola, 2016 (EMG only)	Close-grip bench press, skullcrusher, triceps pushdown, tricep dips, overhead triceps extension, tricep dumbbell kickback, spider curl, dumbbell alternating bicep curl, incline hammer curl, concentration curl, cable curl, hammer curl, upright row, lateral raise, front raise, shoulder press, car drivers, lying rear delt raise, bench press, incline dumbbell fly, incline dumbbell press, dumbbell fly…	Unclear (LDA and/or QDA)	Standard deviation, Mean, Minimum, Maximum, Median, Percentiles, Sum of data value over 25, 50, 100, 150 and 200	Int: Leave-one-out Cross Validation Ext : None	Cal: Not evaluated Disc : Not evaluated Ov: Accuracy	RoB	?	+	+	-
							App	?	+	+
(10) Koskimaki & Siirtola, 2016 (Combined tech)	(10) Koskimaki and Siirtola, 2016 (Combined tech)	Close-grip bench press, skullcrusher, triceps pushdown, tricep dips, overhead triceps extension, tricep dumbbell kickback, spider curl, dumbbell alternating bicep curl, incline hammer curl, concentration curl, cable curl, hammer curl, upright row, lateral raise, front raise, shoulder press, car drivers, lying rear delt raise, bench press, incline dumbbell fly, incline dumbbell press, dumbbell fly…	Unclear (LDA and/or QDA)	Mean, Standard deviation, Minimum, Maximum, Median, Percentiles, Zero and mean crossing, FFT sums, Squared sums using all channels, Sums of wavelet decompositions using different bookkeeping vectors, Autocorrelation, Cross-correlation, Standard deviation, Mean, Minimum, Maximum, Median, Percentiles, Sum of data value over 25, 50, 100, 150 and 200	Int: Leave-one-out Cross Validation Ext : None	Cal: Not evaluated Disc : Not evaluated Ov: Accuracy	RoB	?	+	+	-
							App	?	+	+
(58) Radhakrishnan et al., 2024	(58) Radhakrishnan et al., 2024	Correctly performed sit up, incorrectly performed sit up, correctly performed curl up, incorrectly performed curl up, correctly performed transverse abdominis with straight leg raise, incorrectly performed transverse abdominis with straight leg raise, correctly performed reverse curl up, incorrectly performed reverse curl up.	Convolutional neural network (CNN)	No information	Int: k-fold Cross-validation Ext : None	Cal: Not evaluated Disc : Not evaluated Ov: Sensitivity / Accuracy / F1 score / Precision	RoB	?	?	+	-
							App	?	?	+
(55) Mekruksavanich & Jitpattanakul , 2024 (Combined IMU & EMG)	(55) Mekruksavanich and Jitpattanakul , 2024 (Combined IMU & EMG)	Seated cable rows, One-Arm dumbbell row, Wide-Grip pulldown behind the neck, Bent-over barbell row, Reverse-grip bent-over row, Wide-grip front pulldown, Bench press, Inclined dumbbell flyers, Inclined dumbbell press, Dumbbell flyers, Pushups, Leveraged chest press, Closed-grip barbell bench press, Bar skullcrusher, Tricep pushdown, Bench dip/dip, Overhead tricep extension, Tricep dumbbell kickba…	CNN-ResBiGRU (a combination of CNN, residual connections, and bidirectional gated recurrent units)	No information	Int: k-fold Cross-validation Ext : None	Cal: Not evaluated Disc : Not evaluated Ov: Accuracy / F1 score / Loss: 0.12	RoB	?	?	+	-
							App	?	?	+
(57) Hussain et al., 2024	(57) Hussain et al., 2024	Butterfly, cable crossover, chest press, decline press, dumbbell fly, incline press, push-ups, barbell bicep curl, tricep dips, dumbbell bicep curl, dumbbell extension, preacher curl, cable extension, tricpes kickback, high pulley curl, 4x4 dumbbell, front raise, back shoulder press, upright row, front shoulder press, lateral raise, shrugs, pull-ups, front pull down, lower pulley, vertical tracti…	Kernel Support Vector Machine (SVM)	Mean, Standard deviation, Average absolute deviation, Minimum value, Maximum value, Difference of max and min values, Median, Median abosolute deviation, Interquartisle range, Number of values above mean, Number of peaks, Skewness, Kurtosis, Energy, Average Resultant Acceleration, Signal magnitude area, Index od max value in time domian, Index of min value in time domain, Absolute difference betw…	Int: Grid Search Cross Validation Ext : None	Cal: Not evaluated Disc : Not evaluated Ov: Accuracy	RoB	?	+	+	-
							App	?	+	+
(56) Czekaj et al., 2024	(56) Czekaj et al., 2024	Data trained on following activities: Abdominal tenses, standing-to-plank-downward-dog-to-plank sequences, lying hip rises, side lunges, sit-to-stands, broad jumps, burpees, crunches, lunges, push-ups, squats; Activities contained in “background data”: planks, running planks, and walk.	CNN with two stacked bidirectional LSTMs	No information	Int: k-fold Cross-validation Ext : None	Cal: Not evaluated Disc : Not evaluated Ov: F1 score / False positive rate: Only reported for individual exercises	RoB	?	?	+	-
							App	?	?	+

## Sheet: Technology characteristics
	Table 3. Characteristics of the technology included in the systematic review.
	Author, Year	Technology, Sensor	Manufacturer, Model, version	Capture frequency	Number of devices	Placement of device(s)
(33) O'Reilly, et al., 2017	(33) O'Reilly et al., 2017	IMU (Accelerometer, Gyroscope, Magnetometer)	Shimmer, Shimmer3 IMU	51.2 samples/sec, ±16g accelerometer, ±500 deg/s gyroscope, ±1Ga magnetometer	3	Spinous processs of L5, both shanks 2cm above lateral malleolus
(37) Oberhofer et al., 2021	(37) Oberhofer et al., 2021	Accelerometer	Apple, Apple Watch Sport, 1st Gen	No information	1	L. Wrist
(38) Hussain et al., 2022	(38) Hussain et al., 2022	Accelerometer	Zephyr, BioHarness, 3.0	100 Hz	1	Chest mounted (approx. at pectoral muslce)
(34) Coates & Wahlstrom, 2023	(34) Coates and Wahlstrom, 2023	IMU (Accelerometer, Gyroscope, Magnetometer)	Apple, Apple Watch	40 Hz	1	L. Wrist
(42) Chun, Kim & Kim, 2023	(42) Chun et al., 2023	EMG	MyoWare, Muscle Sensor	Unclear	1 device, incorporating 3 electroctrodes	Righ arm, Electrodes positioned on brachioradialis, biceps brachii, and triceps brachii
(39) Pernek et al., 2015	(39) Pernek et al., 2015	Accelerometer	Shimmer Research, NI, NI	30 Hz	5	Chest, Left wrist, Right wrist, Left upper arm, Right upper arm
(25) Preatoni et al., 2020	(25) Preatoni et al., 2020	IMU (Accelerometer, Gyroscope)	Delsys, Trigno Avanti Sensor	148.15 Hz	5	Left ankle, left thigh, left upper arm, left wrist, trunk (L5-S1 level)
(20) Koo et al., 2023	(20) Koo et al., 2023	IMU (Accelerometer)	EBMotion, E2BOX, V5.2	Unclear	1	R. Wrist
(51) Hwang et al., 2023	(51) Hwang et al., 2023	IMU & RGB Camera	EBMotion, E2BOX, V5; Logitec, STREAMCAM	IMU 30Hz; Camera 30Hz and 1080p	1IMU; 1 2D Camera	L. Wrist & 1.5m in front of participant
(40) Conger et al., 2016	(40) Conger et al., 2016	Accelerometer	ActiGraph, GT3X+	80 Hz (±6g)	1	Nondominant wrist
(43) Teng et al., 2021	(43) Teng et al., 2021	Cellular signal receiver	USRP-1 and RFX900 sub-board	100 Hz (downsampled)	1	On the ground at a distance of 60cm from the participant
(31) Wu et al., 2021	(31) Wu et al., 2021	IMU (Accelerometer, Gyroscope, Magnetometer)	Adafruit, BNO055 Absolute Orientation Sensor	100 Hz	2	Left wrist, Left upper arm
(53) Yoo et al., 2021	(53) Yoo et al., 2021	EMG & RGB-d Camera	Thalmic Labs, Myo Armband; Microsoft, Kinect, v2	50 Hz	1 of each	Right upper arm & In front of participant
(7) Soro et al., 2019	(7) Soro et al., 2019	IMU (Accelerometer, Gyroscope, Magnetometer)	Huawei, Smartwatch 2	~100 Hz	2	Right wrist, Right ankle
(54) Gou & Wang, 2021	(54) Gou and Wang, 2021	Rotary encoder & Load cell	No information	100 Hz	1 of each	Mounted to gym exercise machine
(35) Kwon et al., 2021	(35) Kwon et al., 2021	IMU (Accelerometer, Gyroscope, Magnetometer)	Thalmic Labs, Myo Armband	30 Hz	1	R. Forearm
(36) Sun et al., 2023	(36) Sun et al., 2023	IMU (Accelerometer, Gyroscope, Magnetometer)	Dialog Semiconductor, SmartBond, DA14583 IoT Sensor	No information	1	Installed on dumbbell
(21) Lim, Oh & Choi, 2024	(21) Lim et al., 2024	IMU (Accelerometer)	Bosch, Smart Sensor, BNO055	60 Hz	1	Wrist
(47) Cheng et al., 2023	(47) Cheng et al., 2023	2D RGB video camera	No information	30 fps	1	Captured movement in three planes (In front of participant, 45 degress, side of participant)
(26) Balkhi et al., 2022	(26) Balkhi and Moallem, 2022	IMU (Accelerometer, Gyroscope, Magnetometer)	Core ElectroNo informationcs, Motion Sensor, MPU-6050	100 Hz	1	Mounted on glove
(46) Nguyen et al., 2023	(46) Nguyen et al., 2023	Stretch sensor	Korbon Co, Single-walled carbon nanotube (SWCNT)	No information	3	Placed on arm sleeve to cover target muscles (brachioradialis and flexor carpi radialis, biceps brachii, triceps brachii)
(22) Dzaja et al., 2022	(22) Dzaja et al., 2022	IMU (Accelerometer)	Shimmer sensing, Shimmer3 IMU	128 Hz, ±4g	3	Right wrist, Chest, Right thigh
(19) Radhakrishna et al., 2021 (Study1_univ)	(19) Radhakrishna et al., 2021 (Study1_univ)	IMU (Accelerometer, Magnetometer)	Dialog Semiconductor, SmartBond, DA14583 IoT Sensor	50 Hz	1	Weight stack exercise machine instrumented with sensor device
(19) Radhakrishna et al., 2021 (Study2_comm)	(19) Radhakrishna et al., 2021 (Study2_comm)	IMU (Accelerometer, Magnetometer)	Dialog Semiconductor, SmartBond, DA14583 IoT Sensor	50 Hz	1	Weight stack exercise machine instrumented with sensor device
(27) Zou et al., 2020	(27) Zou et al., 2020	IMU (Accelerometer, Gyroscope)	IvenSense, MPU-9250	40 Hz	1	Mounted on glove
(44) Fu, Kirchbuchner & Kuijper, 2020	(44) Fu et al., 2020	Active sonar system	Samsung, Galaxy, A6	44.1 kHz	1	50cm away from participant, aligned with the exercising body part
(32) Guo, Liu & Chen, 2020	(32) Guo et al., 2020	IMU (Accelerometer, Gyroscope, Magnetometer)	LG, LG Watch Urbane	100 Hz	1	Wrist
(52) Hussain, Zafar & Baig, 2021	(52) Hussain et al., 2021	Accelerometer, ECG & BR monitor	Zephyr, BioHarness, 3.0	100 Hz Accelerometer; 250 Hz ECG; 25 Hz BR	1	Strapped on chest
(41) Steeves et al., 2019	(41) Steeves et al., 2019	Accelerometer	Atlas Wearables, Atllas Wristband, 2	No information	1	L. Wrist
(8) Akpa et al., 2019	(8) Akpa et al., 2019	Force-sensitive resistor	Interlink, FSR, 402 Short Tail	5 Hz	16	Mounted on palm of glove and worn on dominant hand
(23) Jeong et al., 2019	(23) Jeong et al., 2019	IMU (Accelerometer)	Motorola, Moto 360	Variable, average of 37 Hz, range of 26.6 to 70.9 Hz	1	Wrist
(50) Qi et al., 2019	(50) Qi et al., 2019	IMU & ECG	Shimmer sensing, Shimmer3 IMU & Shimmer sensing, Shimmer3 ECG	50 Hz	2 IMUs & 1 ECG	Wrist & Chest
(28) Shen et al., 2018	(28) Shen et al., 2018	IMU (Accelerometer, Gyroscope)	Motorola, Moto 360; Motorola, Moto 360 Sport; LG, G Watch R; ASUS, ZenWatch, 2	50 Hz	1	Wrist
(49) Ding et al., 2017	(49) Ding et al., 2017	Passive RFID tags	Impinj, H47 Passive tags	No information	2	Mounted on a pair of dumbbells
(45) Zhou et al., 2017	(45) Zhou et al., 2017	Force-sensitive resistor	Sefar AG, Textile-based Force-Sensitive Resistance Matrix Sensor	50 Hz	1	Attached to elastic sports band and worn around thigh
(48) Fu et al., 2020	(48) Fu et al., 2020	Capacitive proximity sensor	Custom-built device	20 Hz	8	Embedded in a gym mat
(30) Crema et al., 2019	(30) Crema et al., 2019	IMU (Accelerometer, Gyroscope)	x-io Technologies, x-IMU, 3	256 Hz	1	R. Wrist
(9) Burns et al., 2018	(9) Burns et al., 2018	IMU (Accelerometer, Gyroscope)	Apple, Apple Watch, Series 2 & 3	50 Hz	1	Wrist
(29) Prabhu et al., 2020	(29) Prabhu et al., 2020	IMU (Accelerometer, Gyroscope)	Shimmer sensing, Shimmer3 IMU	512 Hz (±16g, ±2000◦/s)	1	R. Wrist
(24) Ahn, Park & Choi, 2016	(24) Ahn et al., 2016	IMU (Accelerometer, Gyroscope)	Custom-built device	10 Hz	1	L. Wrist
(10) Koskimaki & Siirtola, 2016 (IMU only)	(10) Koskimaki and Siirtola, 2016 (IMU only)	IMU (Accelerometer)	Thalmic Labs, Myo Armband	50 Hz	1	R. Forearm
(10) Koskimaki & Siirtola, 2016 (EMG only)	(10) Koskimaki and Siirtola, 2016 (EMG only)	EMG	Thalmic Labs, Myo Armband	50 Hz	1	R. Forearm
(10) Koskimaki & Siirtola, 2016 (Combined tech)	(10) Koskimaki and Siirtola, 2016 (Combined tech)	IMU & EMG	Thalmic Labs, Myo Armband	50 Hz	1	R. Forearm
(58) Radhakrishnan et al., 2024	(58) Radhakrishnan et al., 2024	IMU & EMG	Shimmer IMU; Shimmer EMG	Unclear	2	Placed in the abdominal region of each patient; EMG leads and electrodes placed on the recti muscles
(55) Mekruksavanich & Jitpattanakul , 2024 (Combined IMU & EMG)	(55) Mekruksavanich and Jitpattanakul , 2024 (Combined IMU & EMG)	IMU & EMG	Thalmic Labs, Myo Armband	50 Hz	1	R. Forearm
(57) Hussain et al., 2024	(57) Hussain et al., 2024	Accelerometer	Zephyr, BioHarness, 3.0	100 Hz	1	No information
(56) Czekaj et al., 2024	(56) Czekaj et al., 2024	IMU (Accelerometer, Gyroscope, Magnetometer)	Aidlab, Aidmed One	50 Hz	1	Chest

## Sheet: PROBAST summary
	Table 4. Risk of bias and applicability assessment
	Author, Year	Risk of Bias				Applicability			Overall
		1. Participants	2. Predictors	3. Outcome	4. Analysis	1. Participants	2. Predictors	3. Outcome	Risk of Bias	Applicability
(33) O'Reilly, et al., 2017	(33) O'Reilly et al., 2017	+	+	+	-	+	+	+	-	+
(37) Oberhofer et al., 2021	(37) Oberhofer et al., 2021	+	?	+	-	+	?	+	-	?
(38) Hussain et al., 2022	(38) Hussain et al., 2022	?	+	+	-	?	+	+	-	?
(34) Coates & Wahlstrom, 2023	(34) Coates and Wahlstrom, 2023	-	-	+	-	-	+	+	-	-
(42) Chun, Kim & Kim, 2023	(42) Chun et al., 2023	?	+	+	-	?	+	+	-	?
(39) Pernek et al., 2015	(39) Pernek et al., 2015	+	+	+	-	+	+	+	-	+
(25) Preatoni et al., 2020	(25) Preatoni et al., 2020	+	+	+	-	+	+	+	-	+
(20) Koo et al., 2023	(20) Koo et al., 2023	?	+	+	-	?	+	+	-	?
(51) Hwang et al., 2023	(51) Hwang et al., 2023	+	+	+	-	+	+	+	-	+
(40) Conger et al., 2016	(40) Conger et al., 2016	+	?	+	-	+	?	+	-	?
(43) Teng et al., 2021	(43) Teng et al., 2021	?	+	-	-	?	+	-	-	-
(31) Wu et al., 2021	(31) Wu et al., 2021	?	+	+	-	?	+	+	-	?
(53) Yoo et al., 2021	(53) Yoo et al., 2021	-	+	+	-	-	+	+	-	-
(7) Soro et al., 2019	(7) Soro et al., 2019	?	+	+	-	?	+	+	-	?
(54) Gou & Wang, 2021	(54) Gou and Wang, 2021	?	+	+	-	?	+	+	-	?
(35) Kwon et al., 2021	(35) Kwon et al., 2021	?	-	-	-	?	-	-	-	-
(36) Sun et al., 2023	(36) Sun et al., 2023	?	+	+	-	?	+	+	-	?
(21) Lim, Oh & Choi, 2024	(21) Lim et al., 2024	?	?	+	-	?	?	+	-	?
(47) Cheng et al., 2023	(47) Cheng et al., 2023	?	+	+	-	?	+	+	-	?
(26) Balkhi et al., 2022	(26) Balkhi and Moallem, 2022	?	+	+	-	?	+	+	-	?
(46) Nguyen et al., 2023	(46) Nguyen et al., 2023	-	+	+	-	-	+	+	-	-
(22) Dzaja et al., 2022	(22) Dzaja et al., 2022	+	+	+	-	+	+	+	-	+
(19) Radhakrishna et al., 2021 (Study1_univ)	(19) Radhakrishna et al., 2021 (Study1_univ)	?	+	+	-	?	+	+	-	?
(19) Radhakrishna et al., 2021 (Study2_comm)	(19) Radhakrishna et al., 2021 (Study2_comm)	?	+	+	-	?	+	+	-	?
(27) Zou et al., 2020	(27) Zou et al., 2020	?	?	+	-	?	?	+	-	?
(44) Fu, Kirchbuchner & Kuijper, 2020	(44) Fu et al., 2020	?	+	+	-	?	+	+	-	?
(32) Guo, Liu & Chen, 2020	(32) Guo et al., 2020	?	+	+	-	?	+	+	-	?
(52) Hussain, Zafar & Baig, 2021	(52) Hussain et al., 2021	?	?	+	-	?	?	+	-	?
(41) Steeves et al., 2019	(41) Steeves et al., 2019	+	?	+	-	+	?	+	-	?
(8) Akpa et al., 2019	(8) Akpa et al., 2019	?	+	+	-	?	+	+	-	?
(23) Jeong et al., 2019	(23) Jeong et al., 2019	?	+	-	-	?	+	-	-	-
(50) Qi et al., 2019	(50) Qi et al., 2019	?	+	+	-	?	+	+	-	?
(28) Shen et al., 2018	(28) Shen et al., 2018	?	+	+	-	?	+	+	-	?
(49) Ding et al., 2017	(49) Ding et al., 2017	?	?	+	-	?	?	+	-	?
(45) Zhou et al., 2017	(45) Zhou et al., 2017	+	+	+	-	+	+	+	-	+
(48) Fu et al., 2020	(48) Fu et al., 2020	?	+	+	-	?	+	+	-	?
(30) Crema et al., 2019	(30) Crema et al., 2019	?	+	+	-	?	+	+	-	?
(9) Burns et al., 2018	(9) Burns et al., 2018	?	+	+	-	?	+	+	-	?
(29) Prabhu et al., 2020	(29) Prabhu et al., 2020	+	+	+	-	+	+	+	-	+
(24) Ahn, Park & Choi, 2016	(24) Ahn et al., 2016	?	+	+	-	?	+	+	-	?
(10) Koskimaki & Siirtola, 2016 (IMU only)	(10) Koskimaki and Siirtola, 2016 (IMU only)	?	+	+	-	?	+	+	-	?
(10) Koskimaki & Siirtola, 2016 (EMG only)	(10) Koskimaki and Siirtola, 2016 (EMG only)	?	+	+	-	?	+	+	-	?
(10) Koskimaki & Siirtola, 2016 (Combined tech)	(10) Koskimaki and Siirtola, 2016 (Combined tech)	?	+	+	-	?	+	+	-	?
(58) Radhakrishnan et al., 2024	(58) Radhakrishnan et al., 2024	?	?	+	-	?	?	+	-	?
(55) Mekruksavanich & Jitpattanakul , 2024 (Combined IMU & EMG)	(55) Mekruksavanich and Jitpattanakul , 2024 (Combined IMU & EMG)	?	?	+	-	?	?	+	-	?
(57) Hussain et al., 2024	(57) Hussain et al., 2024	?	+	+	-	?	+	+	-	?
(56) Czekaj et al., 2024	(56) Czekaj et al., 2024	?	?	+	-	?	?	+	-	?
	-	3	2	3	47	3	1	3	47	6
	?	34	10	0	0	34	10	0	0	34
	+	10	35	44	0	10	36	44	0	7
	TOTAL	47	47	47	47	47	47	47	47	47
	- (% of total)	0.0638298	0.0425532	0.0638298	1	0.0638298	0.0212766	0.0638298	1	0.12766
	? (% of total)	0.723404	0.212766	0	0	0.723404	0.212766	0	0	0.723404
	+ (% of total)	0.212766	0.744681	0.93617	0	0.212766	0.765957	0.93617	0	0.148936
